# Supplementary material for: Expanding the environmental scope: an environment-wide association study for mental well-being
Source: J Expo Sci Environ Epidemiol. 2021 Jun 14;32(2):195–204. doi: 10.1038/s41370-021-00346-0 (PMC8920882; doi:10.1038/s41370-021-00346-0)
Supplement: Supplementary file 1 — Supplementary Tables [file 41370_2021_346_MOESM1_ESM.xlsx]

## Sheet: Supplementary Table S1
Table S1. Pre-registered table with all variables in the GECCO database and our reason for inclusion or exclusion
Domain	Variables (original names - Dutch)	Variable description	Years available with non-missing data	Included?	Reason for exclusion
Air pollution	NO2_t_new_mean	Mean Mass concentration of NO2 (in µg/m3)	2009		NO2 is already included in the Nox_t_new_mean variable
Air pollution	NOx_t_new_mean	Mean Mass concentration of NOx (in µg/m3)	2009	x
Air pollution	PM25abs_t_new_mean	Mean measurement of the blackness of PM2.5 filters; a proxy for carbon which is the dominant light absorbing substance (in 10-5 m-1)	2009	x
Air pollution	PM10_t_new_mean	Mean Mass concentration of particules less than 10.0µm in size (in µg/m3)	2009		Mean mass concentration of particles less than 10.0µm in size are split up in the variables PM25_t_new_mean and PMcoarse_t_new_mean
Air pollution	PM25_t_new_mean	Mean Mass concentration of particules less than 2.5µm in size (in µg/m3)	2009	x
Air pollution	PMcoarse_t_new_mean	Mean Mass concentration particles between 2.5 and 10.0µm in size (in µg/m3)	2009	x
Air pollution	NO2_t_new_min	Minimum Mass concentration of NO2 (in µg/m3)	2009		We will focus our analyses on the mean, and not the minimum or maximum
Air pollution	NOx_t_new_min	Minimum Mass concentration of NOx (in µg/m3)	2009		We will focus our analyses on the mean, and not the minimum or maximum
Air pollution	PM25abs_t_new_min	Measurement of the minimum blackness of PM2.5 filters; a proxy for carbon which is the dominant light absorbing substance (in 10-5 m-1)	2009		We will focus our analyses on the mean, and not the minimum or maximum
Air pollution	PM10_t_new_min	Minimum Mass concentration of particules less than 10.0µm in size (in µg/m3)	2009		We will focus our analyses on the mean, and not the minimum or maximum
Air pollution	PM25_t_new_min	Minimum Mass concentration of particules less than 2.5µm in size (in µg/m3)	2009		We will focus our analyses on the mean, and not the minimum or maximum
Air pollution	PMcoarse_t_new_min	Minimum Mass concentration particles between 2.5 and 10.0µm in size (in µg/m3)	2009		We will focus our analyses on the mean, and not the minimum or maximum
Air pollution	NO2_t_new_max	Maximum Mass concentration of NO2 (in µg/m3)	2009		We will focus our analyses on the mean, and not the minimum or maximum
Air pollution	NOx_t_new_max	Maximum Mass concentration of NOx (in µg/m3)	2009		We will focus our analyses on the mean, and not the minimum or maximum
Noise Road- Rail- and Air Traffic	Mean_Geluidsbelasting_WegRailLucht	Mean noise from road-, rail-, and air traffic	2000,2004,2005, 2007, 2008		Not available for the relevant years
Air pollution	PM25abs_t_new_max	Measurement of the maximum blackness of PM2.5 filters; a proxy for carbon which is the dominant light absorbing substance (in 10-5 m-1)	2009	x
Air pollution	PM10_t_new_max	Maximum Mass concentration of particules less than 10.0µm in size (in µg/m3)	2009	x
Air pollution	PM25_t_new_max	Maximum Mass concentration of particules less than 2.5µm in size (in µg/m3)	2009	x
Air pollution	PMcoarse_t_new_max	Maximum Mass concentration particles between 2.5 and 10.0µm in size (in µg/m3)	2009	x
Accessibility	Population_road_15m	Accessibility of population within 15 minutes over the road (number of persons)	1998-2003	x
Accessibility	Population_road_30m	Accessibility of population within 30 minutes over the road (number of persons)	1998-2003		Only the upper- (45m) and lower-limit (15m) (available) are considered as these are believed to sufficiently describe the variation in the data
Accessibility	Population_road_45m	Accessibility of population within 45 minutes over the road (number of persons)	1998-2003	x
Accessibility	Jobs_road_15m	Total number of jobs that accessible within 15 minutes over the road	1998-2003	x
Accessibility	Jobs_road_30m	Total number of jobs that is accessible within 30 minutes over the road	1998-2003		Only the upper- and lower-limit (available) are considered as these are believed to sufficiently describe the variation in the data
Accessibility	Jobs_road_45m	Total number of jobs that is accessible within 45 minutes over the road	1998-2003	x
Accessibility	Jobs_agriculture_road_15m	Number of jobs in agricultural sector that is accessible within 15 minutes over the road	1998-2003		To preserve power, the category is not further subdivided into more fine-grained variables
Accessibility	Jobs_agriculture_road_30m	Number of jobs in agricultural sector that is accessible within 30 minutes over the road	1998-2003		To preserve power, the category is not further subdivided into more fine-grained variables
Accessibility	Jobs_agriculture_road_45m	Number of jobs in agricultural sector that is accessible within 45 minutes over the road	1998-2003		To preserve power, the category is not further subdivided into more fine-grained variables
Accessibility	Jobs_industry_road_15m	Number of jobs in industry that is accessible within 15 minutes over the road	1998-2003		To preserve power, the category is not further subdivided into more fine-grained variables
Accessibility	Jobs_industry_road_30m	Number of jobs in industry that is accessible within 30 minutes over the road	1998-2003		To preserve power, the category is not further subdivided into more fine-grained variables
Accessibility	Jobs_industry_road_45m	Number of jobs in industry that is accessible within 45 minutes over the road	1998-2003		To preserve power, the category is not further subdivided into more fine-grained variables
Accessibility	Jobs_commercialserv_road_15m	Number of jobs in commercial service that is accessible within 15 minutes over the road	1998-2003		To preserve power, the category is not further subdivided into more fine-grained variables
Accessibility	Jobs_commercialserv_road_30m	Number of jobs in commercial service that is accessible within 30 minutes over the road	1998-2003		To preserve power, the category is not further subdivided into more fine-grained variables
Accessibility	Jobs_commercialserv_road_45m	Number of jobs in commercial service that is accessible within 45 minutes over the road	1998-2003		To preserve power, the category is not further subdivided into more fine-grained variables
Accessibility	Jobs_noncommercialserv_road_15m	Number of jobs in non-commercial service that is accessible within 15 minutes over the road	1998-2003		To preserve power, the category is not further subdivided into more fine-grained variables
Accessibility	Jobs_noncommercialserv_road_30m	Number of jobs in non-commercial service that is accessible within 30 minutes over the road	1998-2003		To preserve power, the category is not further subdivided into more fine-grained variables
Accessibility	Jobs_noncommercialserv_road_45m	Number of jobs in non-commercial service that is accessible within 45 minutes over the road	1998-2003		To preserve power, the category is not further subdivided into more fine-grained variables
Accessibility	Hectare_green_road_15m	Number of hectares of (dry) green space that is accessible within 15 minutes over the road	2000		Not available for the relevant years
Accessibility	Hectare_green_road_30m	Number of hectares of (dry) green space that is accessible within 30 minutes over the road	2000		Not available for the relevant years
Accessibility	Hectare_green_road_45m	Number of hectares of (dry) green space that is accessible within 45 minutes over the road	2000		Not available for the relevant years
Accessibility	Population_rail_15m	Accessibility of population within 15 minutes on the rail (number of persons)	1998-2003	x
Accessibility	Population_rail_30m	Accessibility of population within 30 minutes on the rail (number of persons)	1998-2003		Only the upper- and lower-limit (available) are considered as these are believed to sufficiently describe the variation in the data
Accessibility	Population_rail_45m	Accessibility of population within 45 minutes on the rail (number of persons)	1998-2003	x
Accessibility	Jobs_rail_15m	Total number of jobs that is accessible within 15 minutes on the rail	1998-2003	x
Accessibility	Jobs_rail_30m	Total number of jobs that is accessible within 30 minutes on the rail	1998-2003		Only the upper- and lower-limit (available) are considered as these are believed to sufficiently describe the variation in the data
Accessibility	Jobs_rail_45m	Total number of jobs that is accessible within 45 minutes on the rail	1998-2003	x
Accessibility	Jobs_agriculture_rail_15m	Number of jobs in agricultural sector that is accessible within 15 minutes on the rail	1998-2003		To preserve power, the category is not further subdivided into more fine-grained variables
Accessibility	Jobs_agriculture_rail_30m	Number of jobs in agricultural sector that is accessible within 30 minutes on the rail	1998-2003		To preserve power, the category is not further subdivided into more fine-grained variables
Accessibility	Jobs_agriculture_rail_45m	Number of jobs in agricultural sector that is accessible within 45 minutes on the rail	1998-2003		To preserve power, the category is not further subdivided into more fine-grained variables
Accessibility	Jobs_industry_rail_15m	Number of jobs in industry that is accessible within 15 minutes on the rail	1998-2003		To preserve power, the category is not further subdivided into more fine-grained variables
Accessibility	Jobs_industry_rail_30m	Number of jobs in industry that is accessible within 30 minutes on the rail	1998-2003		To preserve power, the category is not further subdivided into more fine-grained variables
Accessibility	Jobs_industry_rail_45m	Number of jobs in industry that is accessible within 45 minutes on the rail	1998-2003		To preserve power, the category is not further subdivided into more fine-grained variables
Accessibility	Jobs_commercialserv_rail_15m	Number of jobs in commercial service that is accessible within 15 minutes on the rail	1998-2003		To preserve power, the category is not further subdivided into more fine-grained variables
Accessibility	Jobs_commercialserv_rail_30m	Number of jobs in commercial service that is accessible within 30 minutes on the rail	1998-2003		To preserve power, the category is not further subdivided into more fine-grained variables
Accessibility	Jobs_commercialserv_rail_45m	Number of jobs in commercial service that is accessible within 45 minutes on the rail	1998-2003		To preserve power, the category is not further subdivided into more fine-grained variables
Accessibility	Jobs_noncommercialserv_rail_15m	Number of jobs in non-commercial service that is accessible within 15 minutes on the rail	1998-2003		To preserve power, the category is not further subdivided into more fine-grained variables
Accessibility	Jobs_noncommercialserv_rail_30m	Number of jobs in non-commercial service that is accessible within 30 minutes on the rail	1998-2003		To preserve power, the category is not further subdivided into more fine-grained variables
Accessibility	Jobs_noncommercialserv_rail_45m	Number of jobs in non-commercial service that is accessible within 45 minutes on the rail	1998-2003		To preserve power, the category is not further subdivided into more fine-grained variables
Accessibility	Distance_train_metro	Distance to closest train- or subway-station in meters	2000		Not available for the relevant years
Accessibility	Distance_intercity_station	Distance to closest intercity station in meters	2000		Not available for the relevant years
Accessibility	Distance_highway	Distance to highway	2005		Not available for the relevant years
Accessibility population	Population_car_15m_2013	Number of persons that is accessible within 15 minutes by car	2013		Not available for the relevant years
Accessibility population	Population_car_30m_2013	Number of persons that is accessible within 30 minutes by car	2013		Not available for the relevant years
Accessibility population	Population_car_45m_2013	Number of persons that is accessible within 45 minutes by car	2013		Not available for the relevant years
Accessibility population	Population_car_60m_2013	Number of persons that is accessible within 60 minutes by car	2013		Not available for the relevant years
Accessibility population	Population_bicycle_15m_2013	Number of persons that is accessible within 15 minutes by bike	2013		Not available for the relevant years
Accessibility population	Population_bicycle_30m_2013	Number of persons that is accessible within 30 minutes by bike	2013		Not available for the relevant years
Accessibility population	Population_bicycle_45m_2013	Number of persons that is accessible within 45 minutes by bike	2013		Not available for the relevant years
Accessibility population	Population_bicycle_60m_2013	Number of persons that is accessible within 60 minutes by bike	2013		Not available for the relevant years
Accessibility households	Households_car_15m_2013	Number of households that is accessible within 15 minutes by car	2013		Not available for the relevant years
Accessibility households	Households_car_30m_2013	Number of households that is accessible within 30 minutes by car	2013		Not available for the relevant years
Accessibility households	Households_car_45m_2013	Number of households that is accessible within 45 minutes by car	2013		Not available for the relevant years
Accessibility households	Households_car_60m_2013	Number of households that is accessible within 60 minutes by car	2013		Not available for the relevant years
Accessibility households	Households_bicycle_15m_2013	Number of households that is accessible within 15 minutes by bike	2013		Not available for the relevant years
Accessibility households	Households_bicycle_30m_2013	Number of households that is accessible within 30 minutes by bike	2013		Not available for the relevant years
Accessibility households	Households_bicycle_45m_2013	Number of households that is accessible within 45 minutes by bike	2013		Not available for the relevant years
Accessibility households	Households_bicycle_60m_2013	Number of households that is accessible within 60 minutes by bike	2013		Not available for the relevant years
Facilities childcare	KDV_vestigingen	Total number of daycare centres (KDV’s , Kinderdagverblijven)	2011-2015		Not available for the relevant years
Facilities childcare	KDV_kindplaatsen	Total number of places for children in daycare centres (KDV’s, kinderdagverblijven)	2011-2015		Not available for the relevant years
Facilities childcare	KDV_kindplaatsen_gemiddeld	Mean number of places for children in daycare centres (KDV’s, kinderdagverblijven)	2011-2015		Not available for the relevant years
Facilities childcare	BSO_vestigingen	Total number of out-of-school care (BSO’s, buitenschoolse opvang)	2011-2015		Not available for the relevant years
Facilities childcare	BSO_kindplaatsen	Total number of places for children in out-of-school care (BSO’s, buitenschoolse opvang)	2011-2015		Not available for the relevant years
Facilities childcare	BSO_kindplaatsen_gemiddeld	Mean number of places for children in out-of-school care (BSO’s, buitenschoolse opvang)	2011-2015		Not available for the relevant years
Facilities childcare	Gastouderopvang_locaties	Total number of childminders	2011-2015		Not available for the relevant years
Facilities childcare	Gastouderopvang_kindplaatsen	Total number of places for children in childminder-care	2011-2015		Not available for the relevant years
Facilities childcare	Gastouderopvang_kindplaatsen_gemiddeld	Mean number of places for children in child-minder-care	2011-2015		Not available for the relevant years
Facilities childcare	Gastouderbureaus	Total number of childminder-care centres	2011-2015		Not available for the relevant years
Facilities childcare	Peuterspeelzalen_vestigingen	Total number of playgroups	2012-2015		Not available for the relevant years
Facilities childcare	Peuterspeelzalen_kindplaatsen	Total number of places for children in playgroups	2012-2015		Not available for the relevant years
Facilities childcare	Peuterspeelzalen_kindplaatsen_gemiddeld	Mean number of places for children in playgroups	2012-2015		Not available for the relevant years
Facilities cinema's & movie theatres	Totaal_bioscopen_en_filmtheaters	Total number of cinema’s and movie theaters (excl. small theaters)	2001-2015	x
Facilities cinema's & movie theatres	Totaal_bioscopen_en_filmtheaters_per_100.000_inwoners	Number of cinema’s and movie theaters (excl. small theaters) per 100000 residents	2001-2015		The analyses will not be focussed on this scale
Facilities cinema's & movie theatres	Totaal_bioscopen_en_filmtheaters_stoelen	Total number of seats in cinema’s and movie theaters (excl. small theaters)	2001-2015		To preserve power, the category is not further subdivided into more fine-grained variables
Facilities cinema's & movie theatres	Totaal_bioscopen_en_filmtheaters_doeken	Total number of screens in cinema’s and movie theaters (excl. small theaters)	2001-2015		To preserve power, the category is not further subdivided into more fine-grained variables
Facilities cinema's & movie theatres	Totaal_bioscopen_vestigingen	Total number of cinema’s	2001-2015		To preserve power, the category is not further subdivided into more fine-grained variables
Facilities cinema's & movie theatres	Totaal_bioscopen_stoelen	Total number of seats in cinema’s	2001-2015		To preserve power, the category is not further subdivided into more fine-grained variables
Facilities cinema's & movie theatres	Totaal_bioscopen_doeken	Total number of screens in cinema’s	2001-2015		To preserve power, the category is not further subdivided into more fine-grained variables
Facilities cinema's & movie theatres	Filmtheaters_groot_middelgroot_vestigingen	Number of medium and large movie theaters	2001-2015		This variable is included in the variable "Totaal bioscopen en filmtheaters"
Facilities cinema's & movie theatres	Filmtheaters_groot_middelgroot_stoelen	Number of seats in medium and large movie theaters	2001-2015		To preserve power, the category is not further subdivided into more fine-grained variables
Facilities cinema's & movie theatres	Filmtheaters_groot_middelgroot_doeken	Number of screens in medium and large movie theaters	2001-2015		To preserve power, the category is not further subdivided into more fine-grained variables
Facilities cinema's & movie theatres	Filmtheaters_klein_vestigingen	Number of small movie theaters	2007-2015	x
Facilities cinema's & movie theatres	Filmtheaters_klein_stoelen	Number of seats in small movie theaters	2007-2015		To preserve power, the category is not further subdivided into more fine-grained variables
Facilities cinema's & movie theatres	Filmtheaters_klein_doeken	Number of screens in small movie theaters	2007-2015		To preserve power, the category is not further subdivided into more fine-grained variables
Facilities care	Huisartsen_totaal	Number of general practitioners	2003-2007	x
Facilities care	Huisartsen_per_10000_inwoners	Number of general practitioners per 10000 residents	2003-2007		The analyses will not be focussed on this scale
Facilities care	Huisartsen_1800	Number of general practitioners in practices with <1800 patients	2003-2007		To preserve power, the category is not further subdivided into more fine-grained variables
Facilities care	Huisartsen_1801_2500	Number of general practitioners in practices with 1801-2500 patients	2003-2007		To preserve power, the category is not further subdivided into more fine-grained variables
Facilities care	Huisartsen_2500plus	Number of general practitioners in practices with >2500 patients	2003-2007		To preserve power, the category is not further subdivided into more fine-grained variables
Facilities care	Huisartsen_onbekend	Number of general practitioners in practices with unknown number of patients	2003-2007		To preserve power, the category is not further subdivided into more fine-grained variables
Facilities care	Huisartsenpraktijken_apotheekhoudend	Number of general practices – dispending (apotheekhoudend)	2003-2007		To preserve power, the category is not further subdivided into more fine-grained variables
Facilities care	Huisartsenpraktijken_niet_apotheekhoudend	Number of general practices – not dispending (niet apotheekhoudend)	2003-2007		To preserve power, the category is not further subdivided into more fine-grained variables
Facilities care	Gezondheidscentra	Number of health centers	2003-2007	x
Facilities care	Specialisten	Number of specialists	2003-2007	x
Facilities care	Diëtisten	Number of dieticians	2003-2007		Specialists is likely to reflect the presence of a hospital, a variable that is already taken into account.
Facilities care	Fysiotherapeuten	Number of physiotherapists	2003-2007		Physiotherapists are taken into account using the variable "fysiotherapeutenpraktijken", number of physiotherapist practices
Facilities care	Fysiotherapeutenpraktijken	Number of physiotherapist practices	2003-2007	x
Facilities care	Verloskundigen	Number of midwifes	2003-2007		Midwifes are taken into account using the variable "verloskundingenpraktijken",number of midwife practices
Facilities care	Verloskundigenpraktijken	Number of midwide practices	2003-2007	x
Facilities care	Wijkverpleegkundigen	Number of district nurses	2003-2007	x
Facilities care	Stadsapotheken	Number of city pharmacies	2003-2007	x
Facilities care	Drogisterijen	Number of drugstores (locations)	2003-2006	x
Facilities care	Drogisterijen_filialen	Number of drugstores (franchises)	2003-2007		Drugstores are taken into account using the variable "drogisterijen", number of drugstores - locations
Facilities care	Reformzaken	Number of health food shops (shops with organic food)	2003-2007		Reflected in the variable "ziekenhuizen"
Facilities care	Algemene_ziekenhuizen	Number of general hospitals	2003-2007		To preserve power, the category is not further subdivided into more fine-grained variables
Facilities care	Academische_ziekenhuizen	Number of academic hospitals	2003-2007		To preserve power, the category is not further subdivided into more fine-grained variables
Facilities care	Categorale_ziekenhuizen	Number of specialized hospitals	2003-2007		To preserve power, the category is not further subdivided into more fine-grained variables
Facilities care	Psychiatrische_ziekenhuizen	Number of psychiatric hospitals	2003-2007	x
Facilities care	Instellingen_gehandicaptenzorg	Number of disability organizations	2003-2007	x
Facilities care	Psychiatrische_centra	Number of psychiatric centers	2003-2007	x
Facilities care	GGD_hoofdkantoren	Number of GGD’s	2003-2007	x
Facilities care	GGD_bijkantoren	Number of GGD’s	2003-2007	x
Facilities care	GGZ_instellingen	Number of GGZ organizations	2003-2007	x
Facilities care	Kruiswerk_thuiszorg_hoofdkantoren	Number of ‘Kruiswerk & thuiszorg’ (head offices)	2003-2007	x
Facilities care	Kruiswerk_thuiszorg_wijkgebouwen	Number of 'Kruiswerk & thuiszorg' (districtbuildings)	2003-2007	x
Facilities care	Ziekenfondsen_hoofdkantoren	Number of health insurance funds (head offices)	2003-2007	x
Facilities care	Ziekenfondsen_filialen	Number of health insurance funds (branches)	2003-2007	x
Facilities care	Verzorgingshuizen	Number of care homes	2003-2007	x
Facilities care	Verzorgingshuizen_bedden	Number of beds in care homes	2003-2007		To preserve power, the category is not further subdivided into more fine-grained variables
Facilities care	Verzorgingshuizen_bedden_1000_75j	Number of beds in care homes per 1000 residents (<75 years and older)	2003-2007		The analyses will not be focussed on this scale
Facilities care	Verpleeghuizen	Number of nursing homes	2003-2007	x
Facilities care	Verpleeghuizen_bedden	Number of beds in nursing homes	2003-2007		To preserve power, the category is not further subdivided into more fine-grained variables
Facilities care	Verpleeghuizen_bedden_1000_75j	Number of beds in in nursing homes per 1000 residents (<75 years and older)	2003-2007		To preserve power, the category is not further subdivided into more fine-grained variables
Facilities care	Tandartsen	Number of dentists	2003-2007		To preserve power, the category is not further subdivided into more fine-grained variables
Facilities care	Tandartsen_10000	Number of dentists per 10000 residents	2003-2007		The analyses will not be focussed on this scale
Facilities care	Tandartsenpraktijken	Number of dentist practices	2003-2007	x
Facilities care	Orthodontistpraktijken	Number of orthodontist practices	2003-2007	x
Facilities care	Gemengde_dierenartspraktijken	Number of mixed veterinary practices	2003-2007		The care variables are used to create a general "care facilities" variable, which ought to reflect care for individuals, and not animals
Facilities care	Dierenartspraktijken_gezelschapsdieren	Number of veterinary practices - pets	2003-2007		The care variables are used to create a general "care facilities" variable, which ought to reflect care for individuals, and not animals
Facilities care	Dierenartspraktijken_landbouwhuisdieren	Number of veterinary practices – farm animals	2003-2007		The care variables are used to create a general "care facilities" variable, which ought to reflect care for individuals, and not animals
Facilities care	Gehandicaptenorganisaties	Number of disability organizations	2003-2007		This variable is reflected in "instellingen_gehandicaptenzorg" (Number of disability centers)
Facilities care	Gehandicaptenorganisaties_bedden	Number of beds in disability organizations	2003-2007		To preserve power, the category is not further subdivided into more fine-grained variables
Facilities care	Gehandicaptenorganisaties_bedden_1000	Number of bed in disability organizations per 1000 residents	2003-2007		The analyses will not be focussed on this scale
Facilities care	Verzorgings_verpleeg_ziekenhuizen_serviceflats	Number of care homes, nursing homes, hospitals, and service flats	2003-2007		We separate hospitals from care homes, nursing homes and service flats
Facilities care	Verzorgingshuizen _A	Number of care homes homes	2003-2007		We already include care homes in the variable "verzorgingshuizen"
Facilities care	Verpleeghuizen _A	Number of nursing homes	2003-2007		We already include nursing homes in the variable "verpleeghuizen"
Facilities care	Serviceflats	Number of service flats	2003-2007	x
Facilities care	Ziekenhuizen	Number of hospitals	2003-2007	x
Facilities care	VVZS	Number of combined care homes, nursing homes, hospitals and service flats	2003-2007		We separate hospitals from care homes, nursing homes and service flats
Facilities care	VVZS_bedden	Number of beds in care homes, nursing homes, hospitals and service flats	2003-2007		To preserve power, the category is not further subdivided into more fine-grained variables
Facilities care	VVZS_bedden_1000	Number of beds in care homes, nursing homes, hospitals and service flats per 1000 residents	2003-2007		The analyses will not be focussed on this scale
Facilities care	verzorgingshuizen_bedden _A	Number of beds in care homes	2003-2007		To preserve power, the category is not further subdivided into more fine-grained variables
Facilities care	verpleeghuizen_bedden _A	Number of beds in nursing homes	2003-2007		To preserve power, the category is not further subdivided into more fine-grained variables
Facilities care	serviceflats_bedden	Number of beds in service flats	2003-2007		To preserve power, the category is not further subdivided into more fine-grained variables
Facilities care	ziekenhuizen_bedden	Number of beds in hospitals	2003-2007		To preserve power, the category is not further subdivided into more fine-grained variables
Facilities care	combinaties_bedden	Number of beds in combinations of different organization types	2003-2007		To preserve power, the category is not further subdivided into more fine-grained variables
Facilities care	Dagbehandelingsplaatsen	Number of day care places	2003-2007	x
Facilities care	Dagbehandelingsplaatsen_1000	Number of day care places per 1000 residents	2003-2007		The analyses will not be focussed on this scale
Facilities care	Aanleunwoningen	Number of 'aanleunwoningen' (supported housing for the elderly)	2003-2007	x
Facilities care	Aanleunwoningen_1000	Number of 'aanleunwoningen' (supported housing for the elderly) per 1000 residents	2003-2007		To preserve power, the category is not further subdivided into more fine-grained variables
Facilities culture	Totaal_bioscopen_filmtheaters	Total number of cinema's and movie theaters (excl. small)	2001-2007	x
Facilities culture	Totaal_bioscopen_filmtheaters_100000	Total number of cinema's and movie theaters (excl. small) per 100.000 residents	2001-2007		The analyses will not be focussed on this scale
Facilities culture	Totaal_bioscopen_filmtheaters_stoelen	Number of chairs in cinema's and movie theaters (excl. small)	2001-2007		To preserve power, the category is not further subdivided into more fine-grained variables
Facilities culture	Totaal_bioscopen_filmtheaters_doeken	Number of screens in cinema's and movie theaters (excl. small)	2001-2007		To preserve power, the category is not further subdivided into more fine-grained variables
Facilities culture	Totaal_bioscopen	Total number of cinema's	2001-2007		Cinema's are taken into account using the variable "totaal_bioscopen_filmtheaters"
Facilities culture	Totaal_bioscopen_stoelen	Number of chairs in cinema's	2001-2007		To preserve power, the category is not further subdivided into more fine-grained variables
Facilities culture	Totaal_bioscopen_doeken	Number of screens in cinema's	2001-2007		To preserve power, the category is not further subdivided into more fine-grained variables
Facilities culture	Afhankelijke_bioscopen	Total number of dependent cinema's	2001-2007		To preserve power, the category is not further subdivided into more fine-grained variables
Facilities culture	Afhankelijke_bioscopen_stoelen	Number of chairs in dependent cinema's	2004-2007		To preserve power, the category is not further subdivided into more fine-grained variables
Facilities culture	Afhankelijke_bioscopen_doeken	Number of screens in dependent cinema's	2004-2007		To preserve power, the category is not further subdivided into more fine-grained variables
Facilities culture	Onafhankelijke_bioscopen	Total number of independent cinema's	2001-2007		To preserve power, the category is not further subdivided into more fine-grained variables
Facilities culture	Onafhankelijke_bioscopen_stoelen	Number of chairs in independent cinema's	2004-2007		To preserve power, the category is not further subdivided into more fine-grained variables
Facilities culture	Onafhankelijke_bioscopen_doeken	Number of screens in independent cinema's	2004-2007		To preserve power, the category is not further subdivided into more fine-grained variables
Facilities culture	Filmtheaters_groot_middelgroot	Number of medium and large movie theaters	2001-2007		To preserve power, the category is not further subdivided into more fine-grained variables
Facilities culture	Filmtheaters_groot_middelgroot_stoelen	Number of chairs in medium and large movie theaters	2001-2007		To preserve power, the category is not further subdivided into more fine-grained variables
Facilities culture	Filmtheaters_groot_middelgroot_doeken	Number of screens in medium and large movie theaters	2001-2007		To preserve power, the category is not further subdivided into more fine-grained variables
Facilities culture	Filmtheaters_klein	Number of small movie theaters	2007		Not available for the relevant years
Facilities culture	Filmtheaters_klein_stoelen	Number of chairs in small movie theaters	2007		Not available for the relevant years
Facilities culture	Filmtheaters_klein_doeken	Number of screens in small movie theaters	2007		Not available for the relevant years
Facilities culture	Musea	Number of museums	2001-2007	x
Facilities culture	Musea_100000	Number of museums per 100.000 residents	2001-2003,2005,2007		The analyses will not be focussed on this scale
Facilities culture	Theaters	Number of theaters	2001-2007	x
Facilities culture	Theaters_stoelen	Number of seats in theaters	2001-2007		To preserve power, the category is not further subdivided into more fine-grained variables
Facilities culture	Theaters_zalen	Number of screens in theaters	2001-2007		To preserve power, the category is not further subdivided into more fine-grained variables
Facilities culture	Theaters_100000	Number of theaters per 100.000 residents	2001,2003,2005,2007		The analyses will not be focussed on this scale
Facilities education	Instellingen_BVE	Number of institutions with vocational and adult education (BVE)	1999-2006		To preserve power, the category is not further subdivided into more fine-grained variables
Facilities education	Vestigingen_BOL	Number of institutions with vocational education (BOL)	1999-2006		To preserve power, the category is not further subdivided into more fine-grained variables
Facilities education	Vestigingen_BBL	Number of institutions with BBL education	1999-2006		To preserve power, the category is not further subdivided into more fine-grained variables
Facilities education	Vestigingen_MBO	Number of institutions with secondary vocational education (MBO)	1999-2002,2004-2006	x
Facilities education	Deelnemers_totaal	Total number of students	1999-2006		Not clear what is meant with "deelnemers", students (all levels of education or only MBO)
Facilities education	Deelnemers_BOL	Number of BOL students	1999-2006		To preserve power, the category is not further subdivided into more fine-grained variables
Facilities education	Deelnemers_BBL	Number of BBL students	1999-2006		To preserve power, the category is not further subdivided into more fine-grained variables
Facilities education	Deelnemers_MBO	Number of MBO students	1999-2002		To preserve power, the category is not further subdivided into more fine-grained variables
Facilities education	Instellingen_HBO	Number of institutions with higher vocational education (HBO)	1999-2006	x
Facilities education	studenten_HBO_voltijd	Number of HBO students – full time (voltijd)	1999-2002		To preserve power, the category is not further subdivided into more fine-grained variables
Facilities education	studenten_HBO_deeltijd	Number of HBO students – parttime (deeltijd)	1999-2002		To preserve power, the category is not further subdivided into more fine-grained variables
Facilities education	studenten_HBO_duaal	Number of students – dual (duaal)	1999-2002		To preserve power, the category is not further subdivided into more fine-grained variables
Facilities education	Inschrijvingen_HBO_instellingen	Number of registrations for HBO institutions	2003-2006		To preserve power, the category is not further subdivided into more fine-grained variables
Facilities education	studenten_HBO_instellingen	Number of students HBO Institutions	1999-2006 (not 2000)	x
Facilities education	Scholen_basisonderwijs	Number of primary schools	1996-2007 (not 2000)		Information on basisonderwijs is present (for the relevant years) in category "primary education"
Facilities education	Scholen_basisonderwijs_10000	Number of primary schools per 10000 residents	1998-2007 (not 2000)		Information on basisonderwijs is present (for the relevant years) in category "primary education"
Facilities education	Leerlingen_basisonderwijs	Total number of pupils at primary schools	1996-2007 (not 2000)		Information on basisonderwijs is present (for the relevant years) in category "primary education"
Facilities education	Leerlingen_basisonderwijs_jongens	Total number of boys at primary schools	1996-2007 (not 2000)		To preserve power, the category is not further subdivided into more fine-grained variables
Facilities education	Leerlingen_basisonderwijs_meisjes	Total number of girls at primary schools	1996-2007 (not 2000)		To preserve power, the category is not further subdivided into more fine-grained variables
Facilities education	Leerlingen_basisonderwijs_met_gewicht_geen	Number of pupils at primary school without weight	1996-2007 (not 2000)		To preserve power, the category is not further subdivided into more fine-grained variables
Facilities education	Leerlingen_basisonderwijs_met_gewicht_25	Number of pupils at primary school with weight 0.25	1996-2007 (not 2000)		To preserve power, the category is not further subdivided into more fine-grained variables
Facilities education	Leerlingen_basisonderwijs_met_gewicht_30	Number of pupils at primary school with weight 0.30	2007		To preserve power, the category is not further subdivided into more fine-grained variables
Facilities education	Leerlingen_basisonderwijs_met_gewicht_40	Number of pupils at primary school with weight 0.40	1996-2007 (not 2000)		To preserve power, the category is not further subdivided into more fine-grained variables
Facilities education	Leerlingen_basisonderwijs_met_gewicht_70	Number of pupils at primary school with weight 0.70	1996-2007 (not 2000)		To preserve power, the category is not further subdivided into more fine-grained variables
Facilities education	Leerlingen_basisonderwijs_met_gewicht_90	Number of pupils at primary school with weight 0.90	1996-2007 (not 2000)		To preserve power, the category is not further subdivided into more fine-grained variables
Facilities education	Leerlingen_basisonderwijs_met_gewicht_120	Number of pupils at primary school with weight 1.20	2007		To preserve power, the category is not further subdivided into more fine-grained variables
Facilities education	Leerlingen_basisonderwijs_leeftijd_4_jaar	Number of pupils at primary school with an age of 4 years	1996-2007 (not 2000)		To preserve power, the category is not further subdivided into more fine-grained variables
Facilities education	Leerlingen_basisonderwijs_leeftijd_5_jaar	Number of pupils at primary school with an age of 5 years	1996-2007 (not 2000)		To preserve power, the category is not further subdivided into more fine-grained variables
Facilities education	Leerlingen_basisonderwijs_leeftijd_6_jaar	Number of pupils at primary school with an age of 6 years	1996-2007 (not 2000)		To preserve power, the category is not further subdivided into more fine-grained variables
Facilities education	Leerlingen_basisonderwijs_leeftijd_7_jaar	Number of pupils at primary school with an age of 7 years	1996-2007 (not 2000)		To preserve power, the category is not further subdivided into more fine-grained variables
Facilities education	Leerlingen_basisonderwijs_leeftijd_8_jaar	Number of pupils at primary school with an age of 8 years	1996-2007 (not 2000)		To preserve power, the category is not further subdivided into more fine-grained variables
Facilities education	Leerlingen_basisonderwijs_leeftijd_9_jaar	Number of pupils at primary school with an age of 9 years	1996-2007 (not 2000)		To preserve power, the category is not further subdivided into more fine-grained variables
Facilities education	Leerlingen_basisonderwijs_leeftijd_10_jaar	Number of pupils at primary school with an age of 10 years	1996-2007 (not 2000)		To preserve power, the category is not further subdivided into more fine-grained variables
Facilities education	Leerlingen_basisonderwijs_leeftijd_11_jaar	Number of pupils at primary school with an age of 11 years	1996-2007 (not 2000)		To preserve power, the category is not further subdivided into more fine-grained variables
Facilities education	Leerlingen_basisonderwijs_leeftijd_12_jaar	Number of pupils at primary school with an age of 12 years	1996-2007 (not 2000)		To preserve power, the category is not further subdivided into more fine-grained variables
Facilities education	Leerlingen_basisonderwijs_leeftijd_13_jaar	Number of pupils at primary school with an age of 13 years	1996-2007 (not 2000)		To preserve power, the category is not further subdivided into more fine-grained variables
Facilities education	Leerlingen_basisonderwijs_leeftijd_14_jaar	Number of pupils at primary school with an age of 14 years	1996-2007 (not 2000)		To preserve power, the category is not further subdivided into more fine-grained variables
Facilities education	Percentage_leerlingen_basisonderwijs_gewicht_geen	Percentage pupils at primary school without weight	1996-2007 (not 2000)		To preserve power, the category is not further subdivided into more fine-grained variables
Facilities education	Percentage_leerlingen_basisonderwijs_gewicht_25	Percentage pupils at primary school with weight 25	1996-2007 (not 2000)		To preserve power, the category is not further subdivided into more fine-grained variables
Facilities education	Percentage_leerlingen_basisonderwijs_gewicht_30	Percentage pupils at primary school with weight 30	2007		To preserve power, the category is not further subdivided into more fine-grained variables
Facilities education	Percentage_leerlingen_basisonderwijs_gewicht_40	Percentage pupils at primary school with weight 40	1996-2007 (not 2000)		To preserve power, the category is not further subdivided into more fine-grained variables
Facilities education	Percentage_leerlingen_basisonderwijs_gewicht_70	Percentage pupils at primary school with weight 70	1996-2007 (not 2000)		To preserve power, the category is not further subdivided into more fine-grained variables
Facilities education	Percentage_leerlingen_basisonderwijs_gewicht_90	Percentage pupils at primary school with weight 90	1996-2007 (not 2000)		To preserve power, the category is not further subdivided into more fine-grained variables
Facilities education	Percentage_leerlingen_basisonderwijs_gewicht_120	Percentage pupils at primary school with weight 120	2007		To preserve power, the category is not further subdivided into more fine-grained variables
Facilities education	Percentage_leerlingen_basisonderwijs_lft_4_jaar	Percentage pupils at primary school with an age of 4 years	1996-2007 (not 2000)		To preserve power, the category is not further subdivided into more fine-grained variables
Facilities education	Percentage_leerlingen_basisonderwijs_lft_5_jaar	Percentage pupils at primary school with an age of 5 years	1996-2007 (not 2000)		To preserve power, the category is not further subdivided into more fine-grained variables
Facilities education	Percentage_leerlingen_basisonderwijs_lft_6_jaar	Percentage pupils at primary school with an age of 6 years	1996-2007 (not 2000)		To preserve power, the category is not further subdivided into more fine-grained variables
Facilities education	Percentage_leerlingen_basisonderwijs_lft_7_jaar	Percentage pupils at primary school with an age of 7 years	1996-2007 (not 2000)		To preserve power, the category is not further subdivided into more fine-grained variables
Facilities education	Percentage_leerlingen_basisonderwijs_lft_8_jaar	Percentage pupils at primary school with an age of 8 years	1996-2007 (not 2000)		To preserve power, the category is not further subdivided into more fine-grained variables
Facilities education	Percentage_leerlingen_basisonderwijs_lft_9_jaar	Percentage pupils at primary school with an age of 9 years	1996-2007 (not 2000)		To preserve power, the category is not further subdivided into more fine-grained variables
Facilities education	Percentage_leerlingen_basisonderwijs_lft_10_jaar	Percentage pupils at primary school with an age of 10 years	1996-2007 (not 2000)		To preserve power, the category is not further subdivided into more fine-grained variables
Facilities education	Percentage_leerlingen_basisonderwijs_lft_11_jaar	Percentage pupils at primary school with an age of 11 years	1996-2007 (not 2000)		To preserve power, the category is not further subdivided into more fine-grained variables
Facilities education	Percentage_leerlingen_basisonderwijs_lft_12_jaar	Percentage pupils at primary school with an age of 12 years	1996-2007 (not 2000)		To preserve power, the category is not further subdivided into more fine-grained variables
Facilities education	Percentage_leerlingen_basisonderwijs_lft_13_jaar	Percentage pupils at primary school with an age of 13 years	1996-2007 (not 2000)		To preserve power, the category is not further subdivided into more fine-grained variables
Facilities education	Percentage_leerlingen_basisonderwijs_lft_14_jaar	Percentage leerlingen basisonderwijs lft 14 jaar	1996-2007 (not 2000)		To preserve power, the category is not further subdivided into more fine-grained variables
Facilities education	Vestigingen_voortgezet_onderwijs	Number of secondary schools	1996-2007 (not 2000)	x
Facilities education	Vestigingen_voortgezet_onderwijs_10000	Number of secondary schools per 10000 residents	1996-2007 (not 2000)		The analyses will not be focussed on this scale
Facilities education	Aanwezigheid_AVO_VBO_alg_leerjaar	Number of schools with AVO & VBO algemeen leerjaar	1996-2006 (not 2000)	x
Facilities education	Aanwezigheid_AVO_alg_leerjaar	Number of schools with AVO algemeen leerjaar	1996-2006 (not 2000)		AVO algemeen leerjaar is taken into account using the "Aanwezigheid_AVO_VBO_alg_leerjaar" variable
Facilities education	Aanwezigheid_HAVO	Number of schools with HAVO	1996-2006 (not 2000)	x
Facilities education	Aanwezigheid_VMBO_LWOO	Number of schools with VMBO (LWOO)	2002-2006	x
Facilities education	Aanwezigheid_Leerweg_ondersteunend_onderwijs	Number of schools with leerweg ondersteunend onderwijs	1996-2006 (not 2000)		Lwoo is taken into account using the "Aanwezigheid_AVO_VBO_alg_leerjaar" variable
Facilities education	Aanwezigheid_MAVO	Number of schools with MAVO	1996-1999		Not available for the relevant years
Facilities education	Aanwezigheid_Praktijkonderwijs	Number of schools with praktijkonderwijs	2001-2006	x
Facilities education	Aanwezigheid_Voorbereidend_beroepsonderwijs	Number of schools with VBO	1996-2006 (not 2000)		VBO is taken into account using the "Aanwezigheid_AVO_VBO_alg_leerjaar" variable
Facilities education	Aanwezigheid_VMBO	Number of schools with VMBO	1996-2006 (not 2000)		VMBO is taken into account using the "Aanwezigheid_VMBO_LWOO" variable
Facilities education	Aanwezigheid_VWO	Number of schools with VWO	1996-2006 (not 2000)	x
Facilities education	Aanwezigheid_MBO	Number of schools with MBO	1996-1997		This variable is similar to the "Vestigingen_MBO" variable
Facilities education	Leerlingen_voortgezet_onderwijs	Total number of pupils at secondary schools	1996-2007 (not 2000)	x
Facilities education	Leerlingen_voortgezet_onderwijs_mannen	Total number of men at secondary schools	1996-2007 (not 2000)		To preserve power, the category is not further subdivided into more fine-grained variables
Facilities education	Leerlingen_voortgezet_onderwijs_vrouwen	Total number of women at secondary schools	1996-2007 (not 2000)		To preserve power, the category is not further subdivided into more fine-grained variables
Facilities education	Leerlingen_AVO_VBO_alg_leerjaar	Total number of pupils AVO/VBO algemeen leerjaar	1996-2006 (not 2000)		To preserve power, the category is not further subdivided into more fine-grained variables
Facilities education	Leerlingen_AVO_VBO_alg_leerjaar_mannen	Number of men AVO/VBO algemeen leerjaar	1996-2006 (not 2000)	x
Facilities education	Leerlingen_AVO_VBO_alg_leerjaar_vrouwen	Number of women AVO/BVO algemeen leerjaar	1996-2006 (not 2000)		To preserve power, the category is not further subdivided into more fine-grained variables
Facilities education	Leerlingen_AVO_alg_leerjaar	Total number of pupils AVO algemeen leerjaar	1996-2006 (not 2000)		AVO algemeen leerjaar is taken into account using the "Aanwezigheid_AVO_VBO_alg_leerjaar" variable
Facilities education	Leerlingen_AVO_alg_leerjaar_mannen	Number of men AVO algemeen leerjaar	1996-2006 (not 2000)		To preserve power, the category is not further subdivided into more fine-grained variables
Facilities education	Leerlingen_AVO_alg_leerjaar_vrouwen	Number of women AVO algemeen leerjaar	1996-2006 (not 2000)		To preserve power, the category is not further subdivided into more fine-grained variables
Facilities education	Leerlingen_HAVO	Total number of pupils HAVO	1996-2006 (not 2000)	x
Facilities education	Leerlingen_HAVO_mannen	Number of men HAVO	1996-2006 (not 2000)		To preserve power, the category is not further subdivided into more fine-grained variables
Facilities education	Leerlingen_HAVO_vrouwen	Number of women HAVO	1996-2006 (not 2000)		To preserve power, the category is not further subdivided into more fine-grained variables
Facilities education	Leerlingen_VMBO_LWOO	Total number of pupils VMBO LWOO	2002-2006	x
Facilities education	Leerlingen_VMBO_LWOO_mannen	Number of men VMBO LWOO	2002-2006		To preserve power, the category is not further subdivided into more fine-grained variables
Facilities education	Leerlingen_VMBO_LWOO_vrouwen	Number of women VMBO LWOO	2002-2006		To preserve power, the category is not further subdivided into more fine-grained variables
Facilities education	Leerlingen_leerweg_ondersteunend_onderwijs	Total number of pupils leerweg ondersteunend onderwijs	1996-2006 (not 2000)		Lwoo is taken into account using the "Aanwezigheid_AVO_VBO_alg_leerjaar" variable
Facilities education	Leerlingen_leerweg_ondersteunend_onderwijs_mannen	Number of men leerweg ondersteunend onderwijs	1996-2006 (not 2000)		To preserve power, the category is not further subdivided into more fine-grained variables
Facilities education	Leerlingen_leerweg_ondersteunend_onderwijs_vrouwen	Number of women leerweg ondersteunend onderwijs	1996-2006 (not 2000)		To preserve power, the category is not further subdivided into more fine-grained variables
Facilities education	Leerlingen_MAVO	Number of pupils MAVO	1996-1999		Not available for the relevant years
Facilities education	Leerlingen_MAVO_mannen	Number of men MAVO	1996-1999		Not available for the relevant years
Facilities education	Leerlingen_MAVO_vrouwen	Number of women MAVO	1996-1999		Not available for the relevant years
Facilities education	Leerlingen_praktijkonderwijs_totaal	Total number of pupils praktijkonderwijs	2001-2006	x
Facilities education	Leerlingen_praktijkonderwijs_mannen	Number of men praktijkonderwijs	2001-2006		To preserve power, the category is not further subdivided into more fine-grained variables
Facilities education	Leerlingen_praktijkonderwijs_vrouwen	Number of women praktijkonderwijs	2001-2006		To preserve power, the category is not further subdivided into more fine-grained variables
Facilities education	Leerlingen_VBO	Total number of pupils VBO	1996-2006 (not 2000)		VBO is taken into account using the "Aanwezigheid_AVO_VBO_alg_leerjaar" variable
Facilities education	Leerlingen_voorbereidend_beroepsonderwijs_mannen	Number of men VBO	1996-2006 (not 2000)		To preserve power, the category is not further subdivided into more fine-grained variables
Facilities education	Leerlingen_voorbereidend_beroepsonderwijs_vrouwen	Number of women VBO	1996-2006 (not 2000)		To preserve power, the category is not further subdivided into more fine-grained variables
Facilities education	Leerlingen_VMBO	Total number of pupils VMBO	1996-2006 (not 2000)		VMBO is taken into account using the "Aanwezigheid_VMBO_LWOO" variable
Facilities education	Leerlingen_VMBO_mannen	Number of men VMBO	1996-2006 (not 2000)		To preserve power, the category is not further subdivided into more fine-grained variables
Facilities education	Leerlingen_VMBO_vrouwen	Numder of women VMBO	1996-2006 (not 2000)		To preserve power, the category is not further subdivided into more fine-grained variables
Facilities education	Leerlingen_VWO	Total number of pupils VWO	1996-2006 (not 2000)	x
Facilities education	Leerlingen_VWO_mannen	Number of men VWO	1996-2006 (not 2000)		To preserve power, the category is not further subdivided into more fine-grained variables
Facilities education	Leerlingen_VWO_vrouwen	Number of women VWO	1996-2006 (not 2000)		To preserve power, the category is not further subdivided into more fine-grained variables
Facilities education	Leerlingen_MBO	Total number of pupils MBO	1996-1997		Not available for the relevant years
Facilities education	Leerlingen_MBO_mannen	Number of men MBO	1996-1997		Not available for the relevant years
Facilities education	Leerlingen_MBO_vrouwen	Number of women MBO	1996-1997		Not available for the relevant years
Facilities education	Percentage_leerlingen_AVO_VBO_alg_leerjaar	Percentage of pupils AVO/VBO algemeen leerjaar	1996-2006 (not 2000)		The percentages are based on the availability of the data and therefore do not reflect the actual percentages in the Netherlands
Facilities education	Percentage_leerlingen_AVO_alg_leerjaar	Percentage of pupils AVO algemeen leerjaar	1996-2006 (not 2000)		The percentages are based on the availability of the data and therefore do not reflect the actual percentages in the Netherlands
Facilities education	Percentage_leerlingen_HAVO	Percentage of pupils HAVO	1996-2006 (not 2000)		The percentages are based on the availability of the data and therefore do not reflect the actual percentages in the Netherlands
Facilities education	Percentage_leerlingen_VMBO_LWOO	Percentage of pupilsVMBO LWOO	2002-2006		The percentages are based on the availability of the data and therefore do not reflect the actual percentages in the Netherlands
Facilities education	Percentage_leerlingen_leerweg_ondersteunend_onderwijs	Percentage of pupils leerweg ondersteunend onderwijs	1996-2006 (not 2000)		The percentages are based on the availability of the data and therefore do not reflect the actual percentages in the Netherlands
Facilities education	Percentage_leerlingen_MAVO	Percentage of pupils MAVO	1996-1999		The percentages are based on the availability of the data and therefore do not reflect the actual percentages in the Netherlands
Facilities education	Percentage_leerlingen_praktijkonderwijs	Percentage of pupils praktijkonderwijs	2001-2006		The percentages are based on the availability of the data and therefore do not reflect the actual percentages in the Netherlands
Facilities education	Percentage_leerlingen_voorbereidend_beroepsonderwijs	Percentage of pupils VBO	1996-2006 (not 2000)		The percentages are based on the availability of the data and therefore do not reflect the actual percentages in the Netherlands
Facilities education	Percentage_leerlingen_VMBO	Percentage of pupils VMBO	1996-2006 (not 2000)		The percentages are based on the availability of the data and therefore do not reflect the actual percentages in the Netherlands
Facilities education	Percentage_leerlingen_VWO	Percentage of pupils VWO	1996-2006 (not 2000)		The percentages are based on the availability of the data and therefore do not reflect the actual percentages in the Netherlands
Facilities education	Percentage_leerlingen_MBO	Percentage of pupils MBO	1996-1997		The percentages are based on the availability of the data and therefore do not reflect the actual percentages in the Netherlands
Facilities education	Scholen_speciaal_onderwijs	Number of schools with special education	1996-2007 (not 2000)	x
Facilities education	Scholen_speciaal_onderwijs_10000	Number of schools with special education per 10000 residents	1998-2007 (not 2000)		The analyses will not be focussed on this scale
Facilities education	Scholen_SBAO	Number of schools with special primary education (SBAO)	1999-2007 (not 2000)		To preserve power, the category is not further subdivided into more fine-grained variables
Facilities education	Scholen_speciaal_onderwijs _A	Number of schools with special education (SO)	1996-2007 (not 2000)		To preserve power, the category is not further subdivided into more fine-grained variables
Facilities education	Scholen_voortgezet_speciaal_onderwijs	Number of schools with special secondary education (SVO)	1996-2007 (not 2000)		To preserve power, the category is not further subdivided into more fine-grained variables
Facilities education	Scholen_speciaal_voortgezet_onderwijs	Number of schools with special secondary education (SVO) (vso-lom + vso-mlk)	1999,2001,2002		To preserve power, the category is not further subdivided into more fine-grained variables
Facilities education	Leerlingen_speciaal_onderwijs	Total number of pupils at schools with special education	1996-2007 (not 2000)	x
Facilities education	Leerlingen_speciaal_onderwijs_mannen	Number of men at schools with special education	1996-2007 (not 2000)		To preserve power, the category is not further subdivided into more fine-grained variables
Facilities education	Leerlingen_speciaal_onderwijs_vrouwen	Number of women at schools with special education	1996-2007 (not 2000)		To preserve power, the category is not further subdivided into more fine-grained variables
Facilities education	Leerlingen_speciaal_basis_onderwijs	Total number of pupils special primary education (SBAO)	1999-2007 (not 2000)		To preserve power, the category is not further subdivided into more fine-grained variables
Facilities education	Leerlingen_speciaal_basis_onderwijs_mannen	Number of men special primary education (SBAO)	1999-2007 (not 2000)		To preserve power, the category is not further subdivided into more fine-grained variables
Facilities education	Leerlingen_speciaal_basis_onderwijs_vrouwen	Number of women primary education (SBAO)	1999-2007 (not 2000)		To preserve power, the category is not further subdivided into more fine-grained variables
Facilities education	Leerlingen_speciaal_voortgezet_onderwijs	Total number of pupils special secondary education (SVO)	1999,2001,2002		To preserve power, the category is not further subdivided into more fine-grained variables
Facilities education	Leerlingen_speciaal_voortgezet_onderwijs_mannen	Number of men special secondary education (SVO)	1999,2001,2002		To preserve power, the category is not further subdivided into more fine-grained variables
Facilities education	Leerlingen_speciaal_voortgezet_onderwijs_vrouwen	Number of women special secondary education (SVO)	1999,2001,2002		To preserve power, the category is not further subdivided into more fine-grained variables
Facilities education	Leerlingen_speciaal_onderwijs _A	Total number of pupils special education (SO)	1996-2007 (not 2000)		To preserve power, the category is not further subdivided into more fine-grained variables
Facilities education	Leerlingen_speciaal_onderwijs_mannen _A	Number of men special education (SO)	1996-2007 (not 2000)		To preserve power, the category is not further subdivided into more fine-grained variables
Facilities education	Leerlingen_speciaal_onderwijs_vrouwen _A	Number of women special education (SO)	1996-2007 (not 2000)		To preserve power, the category is not further subdivided into more fine-grained variables
Facilities education	Leerlingen_voortgezet_speciaal_onderwijs	Total number of special secondary education (VSO)	1996-2007 (not 2000)		To preserve power, the category is not further subdivided into more fine-grained variables
Facilities education	Leerlingen_voortgezet_speciaal_onderwijs_mannen	Number of men special secondary education (VSO)	1996-2007 (not 2000)		To preserve power, the category is not further subdivided into more fine-grained variables
Facilities education	Leerlingen_voortgezet_speciaal_onderwijs_vrouwen	Number of women special secondary education (VSO)	1996-2007 (not 2000)		To preserve power, the category is not further subdivided into more fine-grained variables
Facilities post offices	Postkantoren_2005	Number of post offices	2005		Not available for the relevant years
Facilities post offices	Postkantoren_10000_2005	Number of post offices per 10000 residents	2005		Not available for the relevant years
Facilities retail outlets	Verkooppunten_Totaal	Total number of retail outlets	2001-2007	x
Facilities retail outlets	Verkooppunten_Totaal_Exclusief_Leegstand	Total number of retail outlets (excl. vacant)	2001-2007		To preserve power, the category is not further subdivided into more fine-grained variables
Facilities retail outlets	Verkooppunten_Leegstand	Total number of vacant retail outlets	2001-2007	x
Facilities retail outlets	Verkooppunten_Dagelijks_Aanbod	Number of retail outlets – daily offer	2001-2007		To preserve power, the category is not further subdivided into more fine-grained variables
Facilities retail outlets	Verkooppunten_Mode_Luxe	Number of retail outlets – fashion and luxe	2001-2007		To preserve power, the category is not further subdivided into more fine-grained variables
Facilities retail outlets	Verkooppunten_Vrije_Tijd	Number of retail outlets – leisure time	2001-2007		To preserve power, the category is not further subdivided into more fine-grained variables
Facilities retail outlets	Verkooppunten_In_Om_Huis	Number of retail outlets – in/outside of the house	2001-2007		To preserve power, the category is not further subdivided into more fine-grained variables
Facilities retail outlets	Verkooppunten_Overig_Detailhandel	Number of retail outlets – remaining retail	2001-2007		To preserve power, the category is not further subdivided into more fine-grained variables
Facilities retail outlets	Verkooppunten_Transport_Brandstoffen	Number of retail outlets – transport and fuels	2001-2007		To preserve power, the category is not further subdivided into more fine-grained variables
Facilities retail outlets	Verkooppunten_Leisure	Number of retail outlets – leisure	2001-2007		To preserve power, the category is not further subdivided into more fine-grained variables
Facilities retail outlets	Verkooppunten_Diensten	Number of retail outlets - services	2001-2007		To preserve power, the category is not further subdivided into more fine-grained variables
Facilities retail outlets	Percentage_verkooppunten_Totaal_Exclusief_Leegstand	Percentage of retail outlet (excl. vacant)	2001-2007		To preserve power, the category is not further subdivided into more fine-grained variables
Facilities retail outlets	Percentage_verkooppunten_Leegstand	Percentage of vacant retail outlets	2001-2007		To preserve power, the category is not further subdivided into more fine-grained variables
Facilities retail outlets	Percentage_verkooppunten_Dagelijks_Aanbod	Percentage of retail outlets - daily offer	2001-2007		To preserve power, the category is not further subdivided into more fine-grained variables
Facilities retail outlets	Percentage_verkooppunten_Mode_Luxe	Percentage of retail outlets – fashion and luxe	2001-2007		To preserve power, the category is not further subdivided into more fine-grained variables
Facilities retail outlets	Percentage_verkooppunten_Vrije_Tijd	Percentage of retail outlets – leisure time	2001-2007		To preserve power, the category is not further subdivided into more fine-grained variables
Facilities retail outlets	Percentage_verkooppunten_In_Om_Huis	Percentage of retail outlets – in/outside of the house	2001-2007		To preserve power, the category is not further subdivided into more fine-grained variables
Facilities retail outlets	Percentage_verkooppunten_Overig_Detailhandel	Percentage of retail outlets – remaining retail	2001-2007		To preserve power, the category is not further subdivided into more fine-grained variables
Facilities retail outlets	Percentage_verkooppunten_Transport_Brandstoffen	Percentage of retail outlets – transport and fuels	2001-2007		To preserve power, the category is not further subdivided into more fine-grained variables
Facilities retail outlets	Percentage_verkooppunten_Leisure	Percentage of retail outlets – leisure time	2001-2007		To preserve power, the category is not further subdivided into more fine-grained variables
Facilities retail outlets	Percentage_verkooppunten_Diensten	Percentage of retail outlets - services	2001-2007		To preserve power, the category is not further subdivided into more fine-grained variables
Facilities retail outlets	Verkooppunten_Totaal_1000	Number of retail outlets per 1000 residents	2001-2007		To preserve power, the category is not further subdivided into more fine-grained variables
Facilities retail outlets	Verkooppunten_Totaal_Exclusief_Leegstand_1000	Number of retail outlets (excl. vacant per 1000 residents	2001-2007		The analyses will not be focussed on this scale
Facilities retail outlets	Verkooppunten_Leegstand_1000	Number of vacant retail outlets per 1000 residents	2001-2007		The analyses will not be focussed on this scale
Facilities retail outlets	Verkooppunten_Dagelijks_Aanbod_1000	Number of retail outlets – daily offer per 1000 residents	2001-2007		The analyses will not be focussed on this scale
Facilities retail outlets	Verkooppunten_Mode_Luxe_1000	Number of retail outlets – fashion and luxe per 1000 residents	2001-2007		The analyses will not be focussed on this scale
Facilities retail outlets	Verkooppunten_Vrije_Tijd_1000	Number of retail outlets – leisure time per 1000 residents	2001-2007		The analyses will not be focussed on this scale
Facilities retail outlets	Verkooppunten_In_Om_Huis_1000	Number of retail outlets – in/outside the house per 1000 residents	2001-2007		The analyses will not be focussed on this scale
Facilities retail outlets	Verkooppunten_Overig_Detailhandel_1000	Number of retail outlets – remaining retail per 1000 residents	2001-2007		The analyses will not be focussed on this scale
Facilities retail outlets	Verkooppunten_Transport_Brandstoffen_1000	Number of retail outlets – transport and fuels per 1000 residents	2001-2007		The analyses will not be focussed on this scale
Facilities retail outlets	Verkooppunten_Leisure_1000	Number of retail outlets – leisure per 1000 residents	2001-2007		The analyses will not be focussed on this scale
Facilities retail outlets	Verkooppunten_Diensten_1000	Number of retail outlets - services per 1000 residents	2001-2007		The analyses will not be focussed on this scale
Facilities retail outlets	Verkoopvloeroppervlak_Totaal	Total number of retail area in m2	2003-2007		To preserve power, the category is not further subdivided into more fine-grained variables
Facilities retail outlets	Verkoopvloeroppervlak_Totaal_excl_leegstand	Number of retail area in m2 (excl. vacant retail outlets)	2001-2007		To preserve power, the category is not further subdivided into more fine-grained variables
Facilities retail outlets	Verkoopvloeroppervlak_Leegstand	Number of vacant retail area in m2	2003-2007		To preserve power, the category is not further subdivided into more fine-grained variables
Facilities retail outlets	Verkoopvloeroppervlak_Dagelijks_Aanbod	Number of retail area in m2 related to daily offer	2001-2007		To preserve power, the category is not further subdivided into more fine-grained variables
Facilities retail outlets	Verkoopvloeroppervlak_Mode_Luxe	Number of retail area in m2 related to fashion and luxe	2001-2007		To preserve power, the category is not further subdivided into more fine-grained variables
Facilities retail outlets	Verkoopvloeroppervlak_Vrije_Tijd	Number of retail area in m2 related to leisure time	2001-2007		To preserve power, the category is not further subdivided into more fine-grained variables
Facilities retail outlets	Verkoopvloeroppervlak_In_Om_Huis	Number of retail area in m2 related to in / outside the house	2001-2007		To preserve power, the category is not further subdivided into more fine-grained variables
Facilities retail outlets	Verkoopvloeroppervlak_Overig_Detailhandel	Number of retail area in m2 related to remaining retail	2001-2007		To preserve power, the category is not further subdivided into more fine-grained variables
Facilities retail outlets	Gemiddeld_verkoopvloeroppervlak__verkooppunt_Totaal	Mean number of retail area in m2 per retail outlet	2003-2007		To preserve power, the category is not further subdivided into more fine-grained variables
Facilities retail outlets	Gemiddeld_verkoopvloeroppervlak_verkooppunt_exclleegstand	Mean number of retail area in m2 per retail outlet (excl. vacant retail outlets)	2001-2007		To preserve power, the category is not further subdivided into more fine-grained variables
Facilities retail outlets	Gemiddeld_verkoopvloeroppervlak_verkooppunt_Leegstand	Mean number of retail area in m2 per vacant retail outlet	2003-2007		To preserve power, the category is not further subdivided into more fine-grained variables
Facilities retail outlets	Gem_verkoopvloeroppervlak_verkooppunt_Dag_Aanbod	Mean number of retail area in m2 per retail outlet related to daily offer	2001-2007		To preserve power, the category is not further subdivided into more fine-grained variables
Facilities retail outlets	Gemiddeld_verkoopvloeroppervlak_verkooppunt_Mode_Luxe	Mean number of retail area in m2 per retail outlet related to fashion and luxe	2001-2007		To preserve power, the category is not further subdivided into more fine-grained variables
Facilities retail outlets	Gemiddeld_verkoopvloeroppervlak_verkooppunt_Vrije_Tijd	Mean number of retail area in m2 per retail outlet related to leisure time	2001-2007		To preserve power, the category is not further subdivided into more fine-grained variables
Facilities retail outlets	Gemiddeld_verkoopvloeroppervlak_verkooppunt_In_Om_Huis	Mean number of retail area in m2 per retail outlet related to in / outside the house	2001-2007		To preserve power, the category is not further subdivided into more fine-grained variables
Facilities retail outlets	Gem_verkoopvloeroppervlak_verkooppunt_Overig_Detailhandel	Mean number of retail area in m2 per retail outlet related to remaining retail	2001-2007		To preserve power, the category is not further subdivided into more fine-grained variables
Facilities retail outlets	Filialisering_verkooppunten_Totaal	Total number of franchised retail points	2001-2007		To preserve power, the category is not further subdivided into more fine-grained variables
Facilities retail outlets	Filialisering_verkooppunten_Dagelijks_Aanbod	Number of franchised retail points daily offer	2001-2007		To preserve power, the category is not further subdivided into more fine-grained variables
Facilities retail outlets	Filialisering_verkooppunten_Mode_Luxe	Number of franchised retail points fashion and luxe	2001-2007		To preserve power, the category is not further subdivided into more fine-grained variables
Facilities retail outlets	Filialisering_verkooppunten_Vrije_Tijd	Number of franchised retail points leisure time	2001-2007		To preserve power, the category is not further subdivided into more fine-grained variables
Facilities retail outlets	Filialisering_verkooppunten_In_Om_Huis	Number of franchised retail points in/outside of the house	2001-2007		To preserve power, the category is not further subdivided into more fine-grained variables
Facilities retail outlets	Filialisering_verkooppunten_Overig_Detailhandel	Number of franchised retaill points -remaining	2001-2007		To preserve power, the category is not further subdivided into more fine-grained variables
Facilities retail outlets	Filialisering_verkooppunten_Transport_Brandstof	Number of franchised retail points transport and fuels	2001-2007		To preserve power, the category is not further subdivided into more fine-grained variables
Facilities retail outlets	Filialisering_verkooppunten_Leisure	Number of franchised retail points leisure	2001-2007		To preserve power, the category is not further subdivided into more fine-grained variables
Facilities retail outlets	Filialisering_verkooppunten_Diensten	Number of franchised retail points services	2001-2007		To preserve power, the category is not further subdivided into more fine-grained variables
Facilities retail outlets	Percentage_filialisering_verkooppunten_Totaal	Percentage franchised retail points total	2001-2007		To preserve power, the category is not further subdivided into more fine-grained variables
Facilities retail outlets	Percentage_filialisering_verkooppunten_Dagelijks_Aanbod	Percentage franchised retail points daily offer	2001-2007		To preserve power, the category is not further subdivided into more fine-grained variables
Facilities retail outlets	Percentage_filialisering_verkooppunten_Mode_Luxe	Percentage franchised retail points fashion luxe	2001-2007		To preserve power, the category is not further subdivided into more fine-grained variables
Facilities retail outlets	Percentage_filialisering_verkooppunten_Vrije_Tijd	Percentage franchised retail points leisure time	2001-2007		To preserve power, the category is not further subdivided into more fine-grained variables
Facilities retail outlets	Percentage_filialisering_verkooppunten_In_Om_Huis	Percentage franchised retail points in and outside of the house	2001-2007		To preserve power, the category is not further subdivided into more fine-grained variables
Facilities retail outlets	Percentage_filialisering_verkooppunten_Overig_Detailhandel	Percentage franchised retail points - remaining	2001-2007		To preserve power, the category is not further subdivided into more fine-grained variables
Facilities retail outlets	Percentage_filialisering_verkppunten_Transport_Brandstof	Percentage franchised retail points transport and fuels	2001-2007		To preserve power, the category is not further subdivided into more fine-grained variables
Facilities retail outlets	Percentage_filialisering_verkooppunten_Leisure	Percentage franchised retail points leisure	2001-2007		To preserve power, the category is not further subdivided into more fine-grained variables
Facilities retail outlets	Percentage_filialisering_verkooppunten_Diensten	Percentage franchised retail points services	2001-2007		To preserve power, the category is not further subdivided into more fine-grained variables
Facilities sport	Sporthallen_sportzalen	Total number of sportshalls & gyms	2001-2007	x
Facilities sport	Zwembaden	Total number of swimming pools	2001-2007	x
Facilities sport	Draf_renbanen	Total number of horse racing tracks	2001-2007	x
Facilities sport	Bowlingbanen	Total number of bowling alleys	2001-2007	x
Facilities sport	Golfcourses	Total number of golf courses	2001-2007	x
Facilities sport	Atletiekbanen	Total number of athletics tracks	2001-2007	x
Facilities sport	Kunstijsbanen	Total number of ice skating rinks	2001-2007	x
Facilities sport	Kunstskibanen	Total number of artificial ski slopes	2001-2007	x
Facilities sport	Tennisbanen_centra	Total number of tennis court centres	2001-2007	x
Facilities sport	Squashbanen	Total number of roller skating/ skeeler tracks	2001-2007	x
Facilities sport	Rolschaats_skeelerbanen	Total number of squash courts	2001-2006	x
Facilities sport	Voetbalstadions_betaald_voetbal	Total number of soccer stadiums (payed soccer)	2001-2007	x
Facilities sport	Maneges	Total number of horse riding centres	2001-2007	x
Facilities sport	Kegelbanen	Total number of skittle alleys	2001-2006	x
Facilities sport	Fitnesscentra	Total number of gyms	2001-2007	x
Facilities sport	Schietbanen	Total number of shooting ranges	2001-2006	x
Facilities sport	Buitensportcomplexen	Total number of outdoor sports centres	2001-2007	x
Facilities sport	Sporthallen_sportzalen_100000	Number of sportshalls and gyms per 100.000 residents	2001-2007		The analyses will not be focussed on this scale
Facilities sport	Zwembaden_100000	Number of swimming pools per 100.000 residents	2001-2007		The analyses will not be focussed on this scale
Facilities sport	Draf_renbanen_100000	Number of horse racing tracks per 100.000 residents	2001-2007		The analyses will not be focussed on this scale
Facilities sport	Bowlingbanen_100000	Number of bowling alleys per 100.000 residents	2001-2007		The analyses will not be focussed on this scale
Facilities sport	Golfcourses_100000	Number of golf courses per 100.000 residents	2001-2007		The analyses will not be focussed on this scale
Facilities sport	Atletiekbanen_100000	Number of athletics tracks per 100.000 residents	2001-2007		The analyses will not be focussed on this scale
Facilities sport	Kunstijsbanen_100000	Number of ice skating rinks per 100.000 residents	2001-2007		The analyses will not be focussed on this scale
Facilities sport	Kunstskibanen_100000	Number of artificial ski slopes per 100.000 residents	2001-2007		The analyses will not be focussed on this scale
Facilities sport	Tennisbanen_centra_100000	Number of tennis court centers per 100.000 residents	2001-2007		The analyses will not be focussed on this scale
Facilities sport	Squashbanen_100000	Number of squash courts per 100.000 residents	2001-2007		The analyses will not be focussed on this scale
Facilities sport	Rolschaats_skeelerbanen_100000	Number of roller skating/skeeler tracks per 100.000 residents	2001-2006		The analyses will not be focussed on this scale
Facilities sport	Voetbalstadions_betaald_voetbal_100000	Number of soccer stadiums (payed soccer) per 100.000 residents	2001-2007		The analyses will not be focussed on this scale
Facilities sport	Maneges_100000	Number of horse riding centers per 100.000 residents	2001-2007		The analyses will not be focussed on this scale
Facilities sport	Kegelbanen_100000	Number of skittle alleys per 100.000 residents	2001-2006		The analyses will not be focussed on this scale
Facilities sport	Fitnesscentra_100000	Number of gyms per 100.000 residents	2001-2007		The analyses will not be focussed on this scale
Facilities sport	Schietbanen_100000	Number of shooting ranges per 100.000 residents	2001-2006		The analyses will not be focussed on this scale
Facilities sport	Buitensportcomplexen_100000	Number of outdoor sports centers per 100.000 residents	2001-2007		The analyses will not be focussed on this scale
Healthcare costs	Zorgkosten_Basisverzekering_2012	Total healthcare costs 'basisverzekering' ('basic insurance') (in euro’s per 'verzekerdenjaar' (insured year))	2012		Variables are at 3PC instead of 4PC level and not available for the relevant years
Healthcare costs	Zorgkosten_Medisch_Specialistische_Zorg_2012	Healthcare costs related to specialist medical care (in euro’s per verzekerdenjaar)	2012		Variables are at 3PC instead of 4PC level and not available for the relevant years
Healthcare costs	Zorgkosten_huisarts_2012	Healthcare costs related to general practitioner (in euro’s per verzekerdenjaar)	2012		Variables are at 3PC instead of 4PC level and not available for the relevant years
Healthcare costs	Zorgkosten_Grensoverschijdende_Zorg_2012	Healthcare costs related to cross-border health care (in euro’s per verzekerdenjaar)	2012		Variables are at 3PC instead of 4PC level and not available for the relevant years
Healthcare costs	Zorgkosten_farmacie_2012	Healthcare costs related to pharmacy (in euro’s per verzekerdenjaar)	2012		Variables are at 3PC instead of 4PC level and not available for the relevant years
Healthcare costs	Zorgkosten_Tweedelijns_GGZ_2012	Healthcare costs related to secondary mental healthcare (in euro’s per verzekerdenjaar)	2012		Variables are at 3PC instead of 4PC level and not available for the relevant years
Healthcare costs	Zorgkosten_Eerstelijns_Psychologische_Zorg_2012	Healthcare costs related to primary psychological care (in euro’s per verzekerdenjaar)	2012		Variables are at 3PC instead of 4PC level and not available for the relevant years
Healthcare costs	Zorgkosten_Mondzorg_2012	Healthcare costs related to dental care (in euro’s per verzekerdenjaar)	2012		Variables are at 3PC instead of 4PC level and not available for the relevant years
Height	MEAN_Z_2008_2013_AHN2	Average height in PC6 based on AHN2 (Actueel Hoogtebestand Nederland, current height database the Netherlands) data between 2008-2013	2015		Not available for the relevant years
Height	MIN_Z_2008_2013_AHN2	Minimum height in PC6 based on AHN2 data between 2008-2013	2015		Not available for the relevant years
Height	MAX_Z_2008_2013_AHN2	Maximum height in PC6 based on AHN2 data between 2008-2013	2015		Not available for the relevant years
Housing benefit	Percentage_huurtoeslag_ontvangers	Percentage of housing benefit receivers (% of rental sector)	1998-2006	x
Housing benefit	Toekenningen_Totaal	Allocations: total (households)	1998-2006	x
Housing benefit	Toekenningen_Aanvrager_jonger23j	Allocations: applicant <23 yrs old (households)	1998-2006		To preserve power, the category is not further subdivided into more fine-grained variables
Housing benefit	Toekenningen_Aanvrager_23_64j	Allocations: applicant 23-64 yrs old (households)	1998-2006		To preserve power, the category is not further subdivided into more fine-grained variables
Housing benefit	Toekenningen_Aanvrager_65jplus	Allocations: applicant >65 yrs old (households)	1998-2006		To preserve power, the category is not further subdivided into more fine-grained variables
Housing benefit	Toekenningen_Alleenstaand_Totaal	Allocations: single-person households	1998-2006		To preserve power, the category is not further subdivided into more fine-grained variables
Housing benefit	Toekenningen_Meerpersoons_Totaal	Allocations: multi-person households	1998-2006		To preserve power, the category is not further subdivided into more fine-grained variables
Housing benefit	Rekenhuur_Totaal	Accounting rent: total (euro/month)	1998-2006	x
Housing benefit	Rekenhuur_Aanvrager_jonger23j	Accounting rent: applicant <23 yrs old (euro/month)	1998-2006		To preserve power, the category is not further subdivided into more fine-grained variables
Housing benefit	Rekenhuur_Aanvrager_23_64j	Accounting rent: applicant between 23-64 yrs old (euro/month)	1998-2006		To preserve power, the category is not further subdivided into more fine-grained variables
Housing benefit	Rekenhuur_Aanvrager_65jplus	Accounting rent: applicant >65 yrs old (euro/month)	1998-2006		To preserve power, the category is not further subdivided into more fine-grained variables
Housing benefit	Rekenhuur_Alleenstaand_Totaal	Accounting rent: single-person households (euro/month)	1998-2006		To preserve power, the category is not further subdivided into more fine-grained variables
Housing benefit	Rekenhuur_Meerpersoons_Totaal	Accounting rent: multi-person households (euro/month)	1998-2006		To preserve power, the category is not further subdivided into more fine-grained variables
Housing benefit	Rekeninkomen_Totaal	Accounting income: total (euro/yr)	1998-2006	x
Housing benefit	Rekeninkomen_Aanvrager_jonger23j	Accounting income: applicant <23 yrs old (euro/yr)	1998-2006		To preserve power, the category is not further subdivided into more fine-grained variables
Housing benefit	Rekeninkomen_Aanvrager_23_64j	Accounting income: applicant 23-64 yrs old (euro/yr)	1998-2006		To preserve power, the category is not further subdivided into more fine-grained variables
Housing benefit	Rekeninkomen_Aanvrager_65jplus	Accounting income: applicant >65 yrs old (euro/yr)	1998-2006		To preserve power, the category is not further subdivided into more fine-grained variables
Housing benefit	Rekeninkomen_Alleenstaand_Totaal	Accounting income: single-person households (euro/yr)	1998-2006		To preserve power, the category is not further subdivided into more fine-grained variables
Housing benefit	Rekeninkomen_Meerpersoons_Totaal	Accounting income: multi-person households (euro/yr)	1998-2006		To preserve power, the category is not further subdivided into more fine-grained variables
Housing benefit	Huurtoeslag_Totaal	Housing benefit: total	1998-2006	x
Housing benefit	Huurtoeslag_Aanvrager_jonger23j	Housing benefit: applicant <23 yrs old (euro/yr)	1998-2006		To preserve power, the category is not further subdivided into more fine-grained variables
Housing benefit	Huurtoeslag_Aanvrager_23_64j	Housing benefit: applicant 23-64 yrs old (euro/yr)	1998-2006		To preserve power, the category is not further subdivided into more fine-grained variables
Housing benefit	Huurtoeslag_Aanvrager_65jplus	Housing benefit: applicant >65 yrs old (euro/yr)	1998-2006		To preserve power, the category is not further subdivided into more fine-grained variables
Housing benefit	Huurtoeslag_Alleenstaand_Totaal	Housing benefit: single-person households (euro/yr)	1998-2006		To preserve power, the category is not further subdivided into more fine-grained variables
Housing benefit	Huurtoeslag_Meerpersoons_Totaal	Housing benefit: multi-person households (euro/yr)	1998-2006		To preserve power, the category is not further subdivided into more fine-grained variables
Housing benefit	Huurtoeslag_per_maand_Totaal	Housing benefit per month: total	1998-2006	x
Housing benefit	Huurtoeslag_per_maand_Aanvrager_jonger23j	Housing benefit per month: applicant <23 yrs old	1998-2006		To preserve power, the category is not further subdivided into more fine-grained variables
Housing benefit	Huurtoeslag_per_maand_Aanvrager_23_64j	Housing benefit per month: applicant 23-64 yrs old	1998-2006		To preserve power, the category is not further subdivided into more fine-grained variables
Housing benefit	Huurtoeslag_per_maand_Aanvrager_65jplus	Housing benefit per month: applicant >65 yrs old	1998-2006		To preserve power, the category is not further subdivided into more fine-grained variables
Housing benefit	Huurtoeslag_per_maand_Alleenstaand_Totaal	Housing benefit per month: single-person households	1998-2006		To preserve power, the category is not further subdivided into more fine-grained variables
Housing benefit	Huurtoeslag_per_maand_Meerpersoons_Totaal	Housing benefit per month: multi-person households	1998-2006		To preserve power, the category is not further subdivided into more fine-grained variables
Housing benefit	Huurtoeslagsom_Totaal	Housing benefit sum: total	1998-2006		To preserve power, the category is not further subdivided into more fine-grained variables
Housing benefit	Huurtoeslagsom_Aanvrager_jonger23j	Housing benefit sum: applicant <23 yrs old	1998-2006		To preserve power, the category is not further subdivided into more fine-grained variables
Housing benefit	Huurtoeslagsom_Aanvrager_23_64j	Housing benefit sum: applicant 23-64 yrs old	1998-2006		To preserve power, the category is not further subdivided into more fine-grained variables
Housing benefit	Huurtoeslagsom_Aanvrager_65jplus	Housing benefit sum: applicant >65 yrs old	1998-2006		To preserve power, the category is not further subdivided into more fine-grained variables
Housing benefit	Huurtoeslagsom_Alleenstaand_Totaal	Housing benefit sum: single-person households	1998-2006		To preserve power, the category is not further subdivided into more fine-grained variables
Housing benefit	Huurtoeslagsom_Meerpersoons_Totaal	Housing benefit sum: multi-person households	1998-2006		To preserve power, the category is not further subdivided into more fine-grained variables
Housing stock	Voorraad_totaal	Stock total (homes)	1998-2007	x
Housing stock	Voorraad_koopsector	Stock owner-occupied sector (homes)	1998-2007	x
Housing stock	Voorraad_huursector	Stock rental sector (homes)	1998-2007	x
Housing stock	Voorraad_particuliere_huursector	Stock private rental sector (homes)	1998-2007	x
Housing stock	Voorraad_sociale_huursector	Stock social rental sector (homes)	1998-2007	x
Housing stock	Perc_voorraad_koopsector	Percentage stock owner-occupied sector	1998-2007	x
Housing stock	Perc_voorraad_huursector	Percentage stock rental sector	1998-2007	x
Housing stock	Perc_voorraad_particuliere_huursector	Percentage stock private rental sector	1998-2007	x
Housing stock	Perc_voorraad_sociale_huursector	Percentage stock social rental sector	1998-2007	x
Housing stock	Perc_voorraad_particuliere_huursector _2	Percentage stock private rental sector (as a percentage of the rental sector stock )	1998-2007		To preserve power, the category is not further subdivided into more fine-grained variables
Housing stock	Perc_voorraad_sociale_huursector _2	Percentage stock social rental sector (as a percentage of the rental sector stock)	1998-2007		To preserve power, the category is not further subdivided into more fine-grained variables
Housing stock	Voorraad_eengezinswoningen	Stock one-family homes	1998-2007		To preserve power, the category is not further subdivided into more fine-grained variables
Housing stock	Voorraad_meergezinswoningen	Stock multiple-family homes	1998-2007		To preserve power, the category is not further subdivided into more fine-grained variables
Housing stock	Perc_voorraad_egw	Percentage stock one-family homes	1998-2007		To preserve power, the category is not further subdivided into more fine-grained variables
Housing stock	Perc_voorraad_mgw	Percentage stock multiple-family homes	1998-2007		To preserve power, the category is not further subdivided into more fine-grained variables
Housing stock	Voorraad_2_kamers	Stock <2 rooms (homes)	1998-2007		To preserve power, the category is not further subdivided into more fine-grained variables
Housing stock	Voorraad_3_kamers	Stock 3 rooms (homes)	1998-2007		To preserve power, the category is not further subdivided into more fine-grained variables
Housing stock	Voorraad_4_kamers	Stock 4 rooms (homes)	1998-2007		To preserve power, the category is not further subdivided into more fine-grained variables
Housing stock	Voorraad_5_kamers	Stock 5 rooms (homes)	1998-2007		To preserve power, the category is not further subdivided into more fine-grained variables
Housing stock	Voorraad_6plus_kamers	Stock 6+ rooms (homes)	1998-2007		To preserve power, the category is not further subdivided into more fine-grained variables
Housing stock	Voorraad_3_kamers _2	Stock three <3 rooms (homes)	1998-2007		To preserve power, the category is not further subdivided into more fine-grained variables
Housing stock	Voorraad_4_kamers _2	Stock 4 rooms (homes)	1998-2007		To preserve power, the category is not further subdivided into more fine-grained variables
Housing stock	Voorraad_5plus_kamers	Stock 5> rooms (homes)	1998-2007		To preserve power, the category is not further subdivided into more fine-grained variables
Housing stock	Perc_voorraad_2_kamers	Perc stock <2 rooms (homes)	1998-2007		To preserve power, the category is not further subdivided into more fine-grained variables
Housing stock	Perc_voorraad_3_kamers	Perc stock 3 rooms	1998-2007		To preserve power, the category is not further subdivided into more fine-grained variables
Housing stock	Perc_voorraad_4_kamers	Perc stock 4 rooms	1998-2007		To preserve power, the category is not further subdivided into more fine-grained variables
Housing stock	Perc_voorraad_5_kamers	Perc stock 5 rooms	1998-2007		To preserve power, the category is not further subdivided into more fine-grained variables
Housing stock	Perc_voorraad_6plus_kamers	Perc stock 6> rooms	1998-2007		To preserve power, the category is not further subdivided into more fine-grained variables
Housing stock	Perc_voorraad_3_kamers _2	Perc stock <3 rooms	1998-2007		To preserve power, the category is not further subdivided into more fine-grained variables
Housing stock	Perc_voorraad_4_kamers _2	Perc stock 4 rooms	1998-2007		To preserve power, the category is not further subdivided into more fine-grained variables
Housing stock	Perc_voorraad_5plus_kamers	Perc stock 5> rooms	1998-2007		To preserve power, the category is not further subdivided into more fine-grained variables
Housing stock	Voorraad_bouwjaar_1905	Stock construction year <1905 (homes)	1998-2007		To preserve power, the category is not further subdivided into more fine-grained variables
Housing stock	Voorraad_bouwjaar_19061930	Stock construction year 1906-1930 (homes)	1998-2007		To preserve power, the category is not further subdivided into more fine-grained variables
Housing stock	Voorraad_bouwjaar_19311944	Stock construction year 1931-1944 (homes)	1998-2007		To preserve power, the category is not further subdivided into more fine-grained variables
Housing stock	Voorraad_bouwjaar_19451959	Stock construction year 1945-1959 (homes)	1998-2007		To preserve power, the category is not further subdivided into more fine-grained variables
Housing stock	Voorraad_bouwjaar_19601970	Stock construction year 1960-1970 (homes)	1998-2007		To preserve power, the category is not further subdivided into more fine-grained variables
Housing stock	Voorraad_bouwjaar_19711980	Stock construction year 1971-1980 (homes)	1998-2007		To preserve power, the category is not further subdivided into more fine-grained variables
Housing stock	Voorraad_bouwjaar_19811990	Stock construction year 1981-1990 (homes)	1998-2007		To preserve power, the category is not further subdivided into more fine-grained variables
Housing stock	Voorraad_bouwjaar_19912000	Stock construction year 1991-2000 (homes)	1998-2007		To preserve power, the category is not further subdivided into more fine-grained variables
Housing stock	Voorraad_bouwjaar_20012010	Stock construction year 2001-2010 (homes)	2002-2007		To preserve power, the category is not further subdivided into more fine-grained variables
Housing stock	Voorraad_bouwjaar_20112020	Stock construction year 2011-2020 (homes)	NA		To preserve power, the category is not further subdivided into more fine-grained variables
Housing stock	Voorraad_bouwjaar_2021plus	Stock construction year 2021> (homes)	NA		To preserve power, the category is not further subdivided into more fine-grained variables
Housing stock	Voorraad_bouwjaar_1944	Stock construction year <1944 (homes)	1998-2007		To preserve power, the category is not further subdivided into more fine-grained variables
Housing stock	Voorraad_bouwjaar_19451970	Stock construction year 1945-1970 (homes)	1998-2007		To preserve power, the category is not further subdivided into more fine-grained variables
Housing stock	Voorraad_bouwjaar_19711990	Stock construction year 1971-1990 (homes)	1998-2007		To preserve power, the category is not further subdivided into more fine-grained variables
Housing stock	Voorraad_bouwjaar_1991plus	Stock construction year 1991>	1998-2007		To preserve power, the category is not further subdivided into more fine-grained variables
Housing stock	Perc_voorraad_bjr_1905	Perc stock construction year <1905	1998-2007		To preserve power, the category is not further subdivided into more fine-grained variables
Housing stock	Perc_voorraad_bjr_19061930	Perc stock construction year 1906-1930	1998-2007		To preserve power, the category is not further subdivided into more fine-grained variables
Housing stock	Perc_voorraad_bjr_19311944	Perc stock construction year 1931-1944	1998-2007		To preserve power, the category is not further subdivided into more fine-grained variables
Housing stock	Perc_voorraad_bjr_19451959	Perc stock construction year 1945-1959	1998-2007		To preserve power, the category is not further subdivided into more fine-grained variables
Housing stock	Perc_voorraad_bjr_19601970	Perc stock construction year 1960-1970	1998-2007		To preserve power, the category is not further subdivided into more fine-grained variables
Housing stock	Perc_voorraad_bjr_19711980	Perc stock construction year 1971-1980	1998-2007		To preserve power, the category is not further subdivided into more fine-grained variables
Housing stock	Perc_voorraad_bjr_19811990	Perc stock construciton year 1981-1990	1998-2007		To preserve power, the category is not further subdivided into more fine-grained variables
Housing stock	Perc_voorraad_bjr_19912000	Perc stock construction year 1991-2000	1998-2007		To preserve power, the category is not further subdivided into more fine-grained variables
Housing stock	Perc_voorraad_bjr_20012010	Perc stock construction year 2001-2010	2002-2007		To preserve power, the category is not further subdivided into more fine-grained variables
Housing stock	Perc_voorraad_bjr_20112020	Perc stock construction year 2011-2020	NA		To preserve power, the category is not further subdivided into more fine-grained variables
Housing stock	Perc_voorraad_bjr_2021plus	Perc stock construction year 2021>	NA		To preserve power, the category is not further subdivided into more fine-grained variables
Housing stock	Perc_voorraad_bjr_1944	Perc stock construction year <1944	1998-2007		To preserve power, the category is not further subdivided into more fine-grained variables
Housing stock	Perc_voorraad_bjr_19451970	Perc stock construction year 1945-1970	1998-2007		To preserve power, the category is not further subdivided into more fine-grained variables
Housing stock	Perc_voorraad_bjr_19711990	Perc stock construction year 1971-1990	1998-2007		To preserve power, the category is not further subdivided into more fine-grained variables
Housing stock	Perc_voorraad_bjr_1991plus	Perc stock construction year 1991>	1998-2007		To preserve power, the category is not further subdivided into more fine-grained variables
Housing stock	Gemiddelde_leeftijd_woningen	Mean age homes (year)	2006-2007		To preserve power, the category is not further subdivided into more fine-grained variables
Housing stock	Nieuwbouw_totaal	Total new development (homes)	1998-2007		To preserve power, the category is not further subdivided into more fine-grained variables
Housing stock	Nieuwbouw_koopsector	New owner-occupied sector (homes)	1998-2007		To preserve power, the category is not further subdivided into more fine-grained variables
Housing stock	Nieuwbouw_huursector	New rental sector (homes)	1998-2007		To preserve power, the category is not further subdivided into more fine-grained variables
Housing stock	Nieuwbouw_particuliere_huursector	New private rental sector (homes)	1998-2007		To preserve power, the category is not further subdivided into more fine-grained variables
Housing stock	Nieuwbouw_sociale_huursector	New social rental sector (homes)	1998-2007		To preserve power, the category is not further subdivided into more fine-grained variables
Housing stock	Perc_nieuwbouw_koopsector	Perc new owner-occupied sector	1998-2007		To preserve power, the category is not further subdivided into more fine-grained variables
Housing stock	Perc_nieuwbouw_huursector	Perc new rental sector	1998-2007		To preserve power, the category is not further subdivided into more fine-grained variables
Housing stock	Perc_nieuwbouw_particuliere_huursector	Perc new private rental sector	1998-2007		To preserve power, the category is not further subdivided into more fine-grained variables
Housing stock	Perc_nieuwbouw_sociale_huursector	Perc new rental sector	1998-2007		To preserve power, the category is not further subdivided into more fine-grained variables
Housing stock	Perc_nieuwbouw_particuliere_huursector _2	Perc new private rental sector (% of total rental sector)	1998-2007		To preserve power, the category is not further subdivided into more fine-grained variables
Housing stock	Perc_nieuwbouw_sociale_huursector _2	Perc new social rental sector (% of total rental sector)	1998-2007		To preserve power, the category is not further subdivided into more fine-grained variables
Housing stock	Nieuwbouw_ééngezinswoningen	New single-family homes	1998-2007		To preserve power, the category is not further subdivided into more fine-grained variables
Housing stock	Nieuwbouw_meergezinswoningen	New multiple-family homes	1998-2007		To preserve power, the category is not further subdivided into more fine-grained variables
Housing stock	Perc_nieuwbouw_egw	Perc new single-family homes	1998-2007		To preserve power, the category is not further subdivided into more fine-grained variables
Housing stock	Perc_nieuwbouw_mgw	Perc new multiple-family homes	1998-2007		To preserve power, the category is not further subdivided into more fine-grained variables
Housing stock	Nieuwbouw_2_kamers	New homes <2 rooms	1998-2007		To preserve power, the category is not further subdivided into more fine-grained variables
Housing stock	Nieuwbouw_3_kamers	New homes 3 rooms	1998-2007		To preserve power, the category is not further subdivided into more fine-grained variables
Housing stock	Nieuwbouw_4_kamers	New homes 4 rooms	1998-2007		To preserve power, the category is not further subdivided into more fine-grained variables
Housing stock	Nieuwbouw_5_kamers	New homes 5 rooms	1998-2007		To preserve power, the category is not further subdivided into more fine-grained variables
Housing stock	Nieuwbouw_6_kamers	New homes 6> rooms	1998-2007		To preserve power, the category is not further subdivided into more fine-grained variables
Housing stock	Nieuwbouw_3_kamers _2	New homes <3 rooms	1998-2007		To preserve power, the category is not further subdivided into more fine-grained variables
Housing stock	Nieuwbouw_4_kamers _2	New homes 4 rooms	1998-2007		To preserve power, the category is not further subdivided into more fine-grained variables
Housing stock	Nieuwbouw_5plus_kamers	New homes 5> rooms	1998-2007		To preserve power, the category is not further subdivided into more fine-grained variables
Housing stock	Perc_nieuwbouw_2_kamers	Perc new homes <2 rooms	1998-2007		To preserve power, the category is not further subdivided into more fine-grained variables
Housing stock	Perc_nieuwbouw_3_kamers	Perc new homes 3 rooms	1998-2007		To preserve power, the category is not further subdivided into more fine-grained variables
Housing stock	Perc_nieuwbouw_4_kamers	Perc new homes 4 rooms	1998-2007		To preserve power, the category is not further subdivided into more fine-grained variables
Housing stock	Perc_nieuwbouw_5_kamers	Perc new homes 5 rooms	1998-2007		To preserve power, the category is not further subdivided into more fine-grained variables
Housing stock	Perc_nieuwbouw_6plus_kamers	Perc new homes 6> rooms	1998-2007		To preserve power, the category is not further subdivided into more fine-grained variables
Housing stock	Perc_nieuwbouw_3_kamers _2	Perc new homes <3 rooms	1998-2007		To preserve power, the category is not further subdivided into more fine-grained variables
Housing stock	Perc_nieuwbouw_4_kamers _2	Perc new homes 4 rooms	1998-2007		To preserve power, the category is not further subdivided into more fine-grained variables
Housing stock	Perc_nieuwbouw_5plus_kamers	Perc new homes 5> rooms	1998-2007		To preserve power, the category is not further subdivided into more fine-grained variables
Housing stock	Onttrekkingen_totaal	Ontrekkingen' (withdrawals) total (homes)	1998-2007		To preserve power, the category is not further subdivided into more fine-grained variables
Housing stock	Onttrekkingen_koopsector	Ontrekkingen' (withdrawals) owner-occupied section (homes)	1998-2007		To preserve power, the category is not further subdivided into more fine-grained variables
Housing stock	Onttrekkingen_huursector	Ontrekkingen' (withdrawals) rental sector (homes)	1998-2007		To preserve power, the category is not further subdivided into more fine-grained variables
Housing stock	Onttrekkingen_particuliere_huursector	Ontrekkingen' (withdrawals) private rental sector (homes)	1998-2007		To preserve power, the category is not further subdivided into more fine-grained variables
Housing stock	Onttrekkingen_sociale_huursector	Ontrekkingen' (withdrawals) social rental sector (homes)	1998-2007		To preserve power, the category is not further subdivided into more fine-grained variables
Housing stock	Perc_onttrekkingen_koopsector	Perc 'ontrekkingen' (withdrawals) owner-occupied sector	1998-2007		To preserve power, the category is not further subdivided into more fine-grained variables
Housing stock	Perc_onttrekkingen_huursector	Perc 'ontrekkingen' (withdrawals) rental sector	1998-2007		To preserve power, the category is not further subdivided into more fine-grained variables
Housing stock	Perc_onttrekkingen_particuliere_huursector	Perc 'ontrekkingen' (withdrawals) private rental sector	1998-2007		To preserve power, the category is not further subdivided into more fine-grained variables
Housing stock	Perc_onttrekkingen_sociale_huursector	Perc 'ontrekkingen' (withdrawals) social rental sector	1998-2007		To preserve power, the category is not further subdivided into more fine-grained variables
Housing stock	Perc_onttrekkingen_particuliere_huursector _2	Perc 'ontrekkingen' (withdrawals) private rental sector (% of total rental)	1998-2007		To preserve power, the category is not further subdivided into more fine-grained variables
Housing stock	Perc_onttrekkingen_sociale_huursector _2	Perc 'ontrekkingen' (withdrawals) social rental sector (% total rental)	1998-2007		To preserve power, the category is not further subdivided into more fine-grained variables
Housing stock	Onttrekkingen_ééngezinswoningen	Ontrekkingen' (withdrawals) single-family homes	1998-2007		To preserve power, the category is not further subdivided into more fine-grained variables
Housing stock	Onttrekkingen_meergezinswoningen	Ontrekkingen' (withdrawals) multiple-family homes	1998-2007		To preserve power, the category is not further subdivided into more fine-grained variables
Housing stock	Perc_onttrekkingen_egw	Perc 'ontrekkingen' (withdrawals) single-family homes	1998-2007		To preserve power, the category is not further subdivided into more fine-grained variables
Housing stock	Perc_onttrekkingen_mgw	Perc 'ontrekkingen' (withdrawals) multiple-family homes	1998-2007		To preserve power, the category is not further subdivided into more fine-grained variables
Housing stock	Onttrekkingen_2_kamers	Ontrekkingen' (withdrawals) homes with <2 rooms	1998-2007		To preserve power, the category is not further subdivided into more fine-grained variables
Housing stock	Onttrekkingen_3_kamers	Ontrekkingen' (withdrawals) homes with 3 rooms	1998-2007		To preserve power, the category is not further subdivided into more fine-grained variables
Housing stock	Onttrekkingen_4_kamers	Ontrekkingen' (withdrawals) homes with 4 rooms	1998-2007		To preserve power, the category is not further subdivided into more fine-grained variables
Housing stock	Onttrekkingen_5_kamers	Ontrekkingen' (withdrawals) homes with 5 rooms	1998-2007		To preserve power, the category is not further subdivided into more fine-grained variables
Housing stock	Onttrekkingen_6plus_kamers	Ontrekkingen' (withdrawals) homes with 6> rooms	1998-2007		To preserve power, the category is not further subdivided into more fine-grained variables
Housing stock	Onttrekkingen_3_kamers _2	Ontrekkingen' (withdrawals) homes with <3 rooms	1998-2007		To preserve power, the category is not further subdivided into more fine-grained variables
Housing stock	Onttrekkingen_4_kamers _2	Ontrekkingen' (withdrawals) homes with 4 rooms	1998-2007		To preserve power, the category is not further subdivided into more fine-grained variables
Housing stock	Onttrekkingen_5plus_kamers _2	Ontrekkingen' (withdrawals) homes with 5> rooms	1998-2007		To preserve power, the category is not further subdivided into more fine-grained variables
Housing stock	Perc_onttrekkingen_2_kamers	Perc 'ontrekkingen' (withdrawals) homes with <2 rooms	1998-2007		To preserve power, the category is not further subdivided into more fine-grained variables
Housing stock	Perc_onttrekkingen_3_kamers	Perc 'ontrekkingen' (withdrawals) homes with 3 rooms	1998-2007		To preserve power, the category is not further subdivided into more fine-grained variables
Housing stock	Perc_onttrekkingen_4_kamers	Perc 'ontrekkingen' (withdrawals) homes with 4 rooms	1998-2007		To preserve power, the category is not further subdivided into more fine-grained variables
Housing stock	Perc_onttrekkingen_5_kamers	Perc 'ontrekkingen' (withdrawals) homes with 5 rooms	1998-2007		To preserve power, the category is not further subdivided into more fine-grained variables
Housing stock	Perc_onttrekkingen_6plus_kamers	Perc 'ontrekkingen' (withdrawals) homes with 6> rooms	1998-2007		To preserve power, the category is not further subdivided into more fine-grained variables
Housing stock	Perc_onttrekkingen_3_kamers _2	Perc 'ontrekkingen' (withdrawals) homes with <3 rooms	1998-2007		To preserve power, the category is not further subdivided into more fine-grained variables
Housing stock	Perc_onttrekkingen_4_kamers _2	Perc 'ontrekkingen' (withdrawals) homes with 4 rooms	1998-2007		To preserve power, the category is not further subdivided into more fine-grained variables
Housing stock	Perc_onttrekkingen_5plus_kamers _2	Perc 'ontrekkingen' (withdrawals) homes with 5> rooms	1998-2007		To preserve power, the category is not further subdivided into more fine-grained variables
Housing stock	Onttrekkingen_bouwjaar_1905	Ontrekkingen' (withdrawals) construction year 1905 (homes)	1998-2007		To preserve power, the category is not further subdivided into more fine-grained variables
Housing stock	Onttrekkingen_bouwjaar_19061930	Ontrekkingen' (withdrawals) construction year 1906-1930 (homes)	1998-2007		To preserve power, the category is not further subdivided into more fine-grained variables
Housing stock	Onttrekkingen_bouwjaar_19311944	Ontrekkingen' (withdrawals) construction year 1931-1944 (homes)	1998-2007		To preserve power, the category is not further subdivided into more fine-grained variables
Housing stock	Onttrekkingen_bouwjaar_19451959	Ontrekkingen' (withdrawals) construction year 1945-1959 (homes)	1998-2007		To preserve power, the category is not further subdivided into more fine-grained variables
Housing stock	Onttrekkingen_bouwjaar_19601970	Ontrekkingen' (withdrawals) construction year 1960-1970 (homes)	1998-2007		To preserve power, the category is not further subdivided into more fine-grained variables
Housing stock	Onttrekkingen_bouwjaar_19711980	Ontrekkingen' (withdrawals) construction year 1971-1980 (homes)	1998-2007		To preserve power, the category is not further subdivided into more fine-grained variables
Housing stock	Onttrekkingen_bouwjaar_19811990	Ontrekkingen' (withdrawals) construction year 1981-1990 (homes)	1998-2007		To preserve power, the category is not further subdivided into more fine-grained variables
Housing stock	Onttrekkingen_bouwjaar_19912000	Ontrekkingen' (withdrawals) construction year 1991-2000 (homes)	1998-2007		To preserve power, the category is not further subdivided into more fine-grained variables
Housing stock	Onttrekkingen_bouwjaar_20012010	Ontrekkingen' (withdrawals) construction year 2001-2010 (homes)	2002-2006		To preserve power, the category is not further subdivided into more fine-grained variables
Housing stock	Onttrekkingen_bouwjaar_20112020	Ontrekkingen' (withdrawals) construction year 2011-2020 (homes)	NA		To preserve power, the category is not further subdivided into more fine-grained variables
Housing stock	Onttrekkingen_bouwjaar_2021plus	Ontrekkingen' (withdrawals) construction year 2021> (homes)	NA		To preserve power, the category is not further subdivided into more fine-grained variables
Housing stock	Onttrekkingen_bouwjaar_1944	Ontrekkingen' (withdrawals) construction year 1944> (homes)	1998-2007		To preserve power, the category is not further subdivided into more fine-grained variables
Housing stock	Onttrekkingen_bouwjaar_19451970	Ontrekkingen' (withdrawals) construction year 1945-1970 (homes)	1998-2007		To preserve power, the category is not further subdivided into more fine-grained variables
Housing stock	Onttrekkingen_bouwjaar_19711990	Ontrekkingen' (withdrawals) construction year 1971-1990 (homes)	1998-2007		To preserve power, the category is not further subdivided into more fine-grained variables
Housing stock	Onttrekkingen_bouwjaar_1991plus	Ontrekkingen' (withdrawals) construction year 1991> (homes)	1998-2007		To preserve power, the category is not further subdivided into more fine-grained variables
Housing stock	Perc_onttrekkingen_bjr_1905	Perc 'ontrekkingen' (withdrawals) construction year 1905>	1998-2007		To preserve power, the category is not further subdivided into more fine-grained variables
Housing stock	Perc_onttrekkingen_bjr_19061930	Perc 'ontrekkingen' (withdrawals) construction year 1906-1930	1998-2007		To preserve power, the category is not further subdivided into more fine-grained variables
Housing stock	Perc_onttrekkingen_bjr_19311944	Perc 'ontrekkingen' (withdrawals) construction year 1931-1944	1998-2007		To preserve power, the category is not further subdivided into more fine-grained variables
Housing stock	Perc_onttrekkingen_bjr_19451959	Perc 'ontrekkingen' (withdrawals) construction year 1945-1959	1998-2007		To preserve power, the category is not further subdivided into more fine-grained variables
Housing stock	Perc_onttrekkingen_bjr_19601970	Perc 'ontrekkingen' (withdrawals) construction year 1960-1970	1998-2007		To preserve power, the category is not further subdivided into more fine-grained variables
Housing stock	Perc_onttrekkingen_bjr_19711980	Perc 'ontrekkingen' (withdrawals) construction year 1971-1980	1998-2007		To preserve power, the category is not further subdivided into more fine-grained variables
Housing stock	Perc_onttrekkingen_bjr_19811990	Perc 'ontrekkingen' (withdrawals) construction year 1981-1990	1998-2007		To preserve power, the category is not further subdivided into more fine-grained variables
Housing stock	Perc_onttrekkingen_bjr_19912000	Perc 'ontrekkingen' (withdrawals) construction year 1991-2000	1998-2007		To preserve power, the category is not further subdivided into more fine-grained variables
Housing stock	Perc_onttrekkingen_bjr_20012010	Perc 'ontrekkingen' (withdrawals) construction year 2001-2010	2002-2006		To preserve power, the category is not further subdivided into more fine-grained variables
Housing stock	Perc_onttrekkingen_bjr_20112020	Perc 'ontrekkingen' (withdrawals) construction year 2011-2020	NA		To preserve power, the category is not further subdivided into more fine-grained variables
Housing stock	Perc_onttrekkingen_bjr_2021plus	Perc 'ontrekkingen' (withdrawals) construction year 2021>	NA		To preserve power, the category is not further subdivided into more fine-grained variables
Housing stock	Perc_onttrekkingen_bjr_1944	Perc 'ontrekkingen' (withdrawals) construction year <1944	1998-2007		To preserve power, the category is not further subdivided into more fine-grained variables
Housing stock	Perc_onttrekkingen_bjr_19451970	Perc 'ontrekkingen' (withdrawals) construction year 1945-1970	1998-2007		To preserve power, the category is not further subdivided into more fine-grained variables
Housing stock	Perc_onttrekkingen_bjr_19711990	Perc 'ontrekkingen' (withdrawals) construction year 1971-1990	1998-2007		To preserve power, the category is not further subdivided into more fine-grained variables
Housing stock	Perc_onttrekkingen_bjr_1991plus	Perc 'ontrekkingen' (withdrawals) construction year 1991>	1998-2007		To preserve power, the category is not further subdivided into more fine-grained variables
Income	Total_persons	Total number of persons on December 31, 2009	2009		To preserve power, the category is not further subdivided into more fine-grained variables
Income	Persons_in_students_households	Number of persons in students households on December 31, 2009	2009		To preserve power, the category is not further subdivided into more fine-grained variables
Income	Persons_in_institutional_households	Number of persons in institutional households on December 31, 2009	2009		To preserve power, the category is not further subdivided into more fine-grained variables
Income	Persons_disposable_income_0_20	Number of persons that is in the first quintile (0-20%) of disposable income on December 31, 2009	2009		To preserve power, the category is not further subdivided into more fine-grained variables
Income	Persons_disposable_income_20_40	Number of persons that is in the second quintile (20-40%) of disposable income on December 31, 2009	2009		To preserve power, the category is not further subdivided into more fine-grained variables
Income	Persons_disposable_income_40_60	Number of persons that is in the third quintile (40-60%) of disposable income on December 31, 2009	2009		To preserve power, the category is not further subdivided into more fine-grained variables
Income	Persons_disposable_income_60_80	Number of persons that is in the fourth quintile (60-80%) of disposable income on December 31, 2009	2009		To preserve power, the category is not further subdivided into more fine-grained variables
Income	Persons_disposable_income_80_100	Number of persons that is in the five quintile (80-100%) of disposable income on December 31, 2009	2009		To preserve power, the category is not further subdivided into more fine-grained variables
Income	Total_households	Total number of households on December 31, 2009	2009	x
Income	Students_households	Number of students households on December 31, 2009	2009		To preserve power, the category is not further subdivided into more fine-grained variables
Income	Institutional_households	Number of institutional households on December 31, 2009	2009		To preserve power, the category is not further subdivided into more fine-grained variables
Income	Households_disposable_income_0_20	Number of households that is in the first quintile (0-20%) of disposable income on December 31, 2009	2009	x
Income	Households_disposable_income_20_40	Number of households that is in the second quintile (20-40%) of disposable income on December 31, 2009	2009	x
Income	Households_disposable_income_40_60	Number of households that is in the third quintile (40-60%) of disposable income on December 31, 2009	2009	x
Income	Households_disposable_income_60_80	Number of households that is in the fourth quintile (60-80%) of disposable income on December 31, 2009	2009	x
Income	Households_disposable_income_80_100	Number of households that is in the fifth quintile (80-100%) of disposable income on December 31, 2009	2009	x
Income	Income_tot	Total number of private households with at least one person of 55 years or older on 1 January 2012 (in 1000)	2012		Not available for the relevant years
Income	Income_tot_55_65	Number of private households with at least one person between 55 and 65 years old on 1 January 2012 (in 1000)	2012		Not available for the relevant years and too fine-grained for the current project
Income	Income_tot_65_75	Number of private households with at least one person between 65 and 75 years old on 1 January 2012 (in 1000)	2012		Not available for the relevant years and too fine-grained for the current project
Income	Income_tot_75p	Number of private households with at least one person of 75 years old or older 1 January 2012 (in 1000)	2012		Not available for the relevant years and too fine-grained for the current project
Income	Income_tot_13.5k	Total number of private households with at least one person of 55 years or older on 1 January 2012 and a disposable income of <€13500 (in 1000)	2012		Not available for the relevant years and too fine-grained for the current project
Income	Income_13.5k_55_65	Number of private households with at least one person between 55 and 65 years old on 1 January 2012 and a disposable income of <€13500 (in 1000)	2012		Not available for the relevant years and too fine-grained for the current project
Income	Income_13.5k_65_75	Number of private households with at least one person between 65 and 75 years old on 1 January 2012 and a disposable income of <€13500 (in 1000)	2012		Not available for the relevant years and too fine-grained for the current project
Income	Income_13.5k_75p	Number of private households with at least one person of 75 years older or older on 1 January 2012 and a disposable income of <€13500 (in 1000)	2012		Not available for the relevant years and too fine-grained for the current project
Income	Income_tot_18k	Total number of private households with at least one person of 55 years or older on 1 January 2012 and a disposable income of €13500-€18000 (in 1000)	2012		Not available for the relevant years and too fine-grained for the current project
Income	Income_18k_55_65	Number of private households with at least one person between 55 and 65 years old on 1 January 2012 and a disposable income of €13500-€18000 (in 1000)	2012		Not available for the relevant years and too fine-grained for the current project
Income	Income_18k_65_75	Number of private households with at least one person between 65 and 75 years old on 1 January 2012 and a disposable income of €13500-€18000 (in 1000)	2012		Not available for the relevant years and too fine-grained for the current project
Income	Income_18k_75p	Number of private households with at least one person of 75 years older or older on 1 January 2012 and a disposable income of €13500-€18000 (in 1000)	2012		Not available for the relevant years and too fine-grained for the current project
Income	Income_tot_25.5k	Total number of private households with at least one person of 55 years or older on 1 January 2012 and a disposable income of €18000-€25500 (in 1000)	2012		Not available for the relevant years and too fine-grained for the current project
Income	Income_25.5k_55_65	Number of private households with at least one person between 55 and 65 years old on 1 January 2012 and a disposable income of €18000-€25500 (in 1000))	2012		Not available for the relevant years and too fine-grained for the current project
Income	Income_25.5k_65_75	Number of private households with at least one person between 65 and 75 years old on 1 January 2012 and a disposable income of €18000-€25500 (in 1000)	2012		Not available for the relevant years and too fine-grained for the current project
Income	Income_25.5k_75p	Number of private households with at least one person of 75 years older or older on 1 January 2012 and a disposable income of €18000-€25500 (in 1000)	2012		Not available for the relevant years and too fine-grained for the current project
Income	Income_tot_30k	Total number of private households with at least one person of 55 years or older on 1 January 2012 and a disposable income of €25500-€30000 (in 1000)	2012		Not available for the relevant years and too fine-grained for the current project
Income	Income_30k_55_65	Number of private households with at least one person between 55 and 65 years old on 1 January 2012 and a disposable income of €25500-€30000 (in 1000)	2012		Not available for the relevant years and too fine-grained for the current project
Income	Income_30k_65_75	Number of private households with at least one person between 65 and 75 years old on 1 January 2012 and a disposable income of €25500-€30000 (in 1000)	2012		Not available for the relevant years and too fine-grained for the current project
Income	Income_30k_75p	Number of private households with at least one person of 75 years older or older on 1 January 2012 and a disposable income of €25500-€30000 (in 1000)	2012		Not available for the relevant years and too fine-grained for the current project
Income	Income_tot_40k	Total number of private households with at least one person of 55 years or older on 1 January 2012 and a disposable income of €30000-€40000 (in 1000)	2012		Not available for the relevant years and too fine-grained for the current project
Income	Income_40k_55_65	Number of private households with at least one person between 55 and 65 years old on 1 January 2012 and a disposable income of €30000-€40000 (in 1000))	2012		Not available for the relevant years and too fine-grained for the current project
Income	Income_40k_65_75	Number of private households with at least one person between 65 and 75 years old on 1 January 2012 and a disposable income of €30000-€40000 (in 1000)	2012		Not available for the relevant years and too fine-grained for the current project
Income	Income_40k_75p	Number of private households with at least one person of 75 years older or older on 1 January 2012 and a disposable income of €30000-€40000 (in 1000)	2012		Not available for the relevant years and too fine-grained for the current project
Income	Income_tot_50k	Total number of private households with at least one person of 55 years or older on 1 January 2012 and a disposable income of €40000-€50000 (in 1000)	2012		Not available for the relevant years and too fine-grained for the current project
Income	Income_50k_55_65	Number of private households with at least one person between 55 and 65 years old on 1 January 2012 and a disposable income of €40000-€50000 (in 1000)	2012		Not available for the relevant years and too fine-grained for the current project
Income	Income_50k_65_75	Number of private households with at least one person between 65 and 75 years old on 1 January 2012 and a disposable income of €40000-€50000 (in 1000)	2012		Not available for the relevant years and too fine-grained for the current project
Income	Income_50k_75p	Number of private households with at least one person of 75 years older or older on 1 January 2012 and a disposable income of €40000-€50000 (in 1000)	2012		Not available for the relevant years and too fine-grained for the current project
Income	Income_tot_60k	Total number of private households with at least one person of 55 years or older on 1 January 2012 and a disposable income of €50000-€60000 (in 1000)	2012		Not available for the relevant years and too fine-grained for the current project
Income	Income_60k_55_65	Number of private households with at least one person between 55 and 65 years old on 1 January 2012 and a disposable income of €50000-€60000 (in 1000)	2012		Not available for the relevant years and too fine-grained for the current project
Income	Income_60k_65_75	Number of private households with at least one person between 65 and 75 years old on 1 January 2012 and a disposable income of €50000-€60000 (in 1000)	2012		Not available for the relevant years and too fine-grained for the current project
Income	Income_60k_75p	Number of private households with at least one person of 75 years older or older on 1 January 2012 and a disposable income of €50000-€60000 (in 1000))	2012		Not available for the relevant years and too fine-grained for the current project
Income	Income_tot_60pk	Total number of private households with at least one person of 55 years or older on 1 January 2012 and a disposable income of >€60000 (in 1000)	2012		Not available for the relevant years and too fine-grained for the current project
Income	Income_60pk_55_65	Number of private households with at least one person between 55 and 65 years old on 1 January 2012 and a disposable income of >€60000 (in 1000)	2012		Not available for the relevant years and too fine-grained for the current project
Income	Income_60pk_65_75	Number of private households with at least one person between 65 and 75 years old on 1 January 2012 and a disposable income of >€60000 (in 1000)	2012		Not available for the relevant years and too fine-grained for the current project
Income	Income_60pk_75p	Number of private households with at least one person of 75 years older or older on 1 January 2012 and a disposable income of >€60000 (in 1000))	2012		Not available for the relevant years and too fine-grained for the current project
Income	Income_tot_shh	Total number of private single households with at least one person of 55 years or older on 1 January 2012 (in 1000)	2012		Not available for the relevant years and too fine-grained for the current project
Income	Income_tot_55_65_shh	Number of private single households with at least one person between 55 and 65 years old on 1 January 2012 (in 1000)	2012		Not available for the relevant years and too fine-grained for the current project
Income	Income_tot_65_75_shh	Number of private single households with at least one person between 65 and 75 years old on 1 January 2012 (in 1000)	2012		Not available for the relevant years and too fine-grained for the current project
Income	Income_tot_75p_shh	Number of private single households with at least one person of 75 years old or older 1 January 2012 (in 1000)	2012		Not available for the relevant years and too fine-grained for the current project
Income	Income_tot_13.5k_shh	Total number of private single households with at least one person of 55 years or older on 1 January 2012 and a disposable income of <€13500 (in 1000)	2012		Not available for the relevant years and too fine-grained for the current project
Income	Income_13.5k_55_65_shh	Number of private single households with at least one person between 55 and 65 years old on 1 January 2012 and a disposable income of <€13500 (in 1000)	2012		Not available for the relevant years and too fine-grained for the current project
Income	Income_13.5k_65_75_shh	Number of private single households with at least one person between 65 and 75 years old on 1 January 2012 and a disposable income of <€13500 (in 1000)	2012		Not available for the relevant years and too fine-grained for the current project
Income	Income_13.5k_75p_shh	Number of private single households with at least one person of 75 years older or older on 1 January 2012 and a disposable income of <€13500 (in 1000)	2012		Not available for the relevant years and too fine-grained for the current project
Income	Income_tot_18k_shh	Total number of private single households with at least one person of 55 years or older on 1 January 2012 and a disposable income of €13500-€18000 (in 1000)	2012		Not available for the relevant years and too fine-grained for the current project
Income	Income_18k_55_65_shh	Number of private single households with at least one person between 55 and 65 years old on 1 January 2012 and a disposable income of €13500-€18000 (in 1000)	2012		Not available for the relevant years and too fine-grained for the current project
Income	Income_18k_65_75_shh	Number of private single households with at least one person between 65 and 75 years old on 1 January 2012 and a disposable income of €13500-€18000 (in 1000)	2012		Not available for the relevant years and too fine-grained for the current project
Income	Income_18k_75p_shh	Number of private single households with at least one person of 75 years older or older on 1 January 2012 and a disposable income of €13500-€18000 (in 1000)	2012		Not available for the relevant years and too fine-grained for the current project
Income	Income_tot_25.5k_shh	Total number of private single households with at least one person of 55 years or older on 1 January 2012 and a disposable income of €18000-€25500 (in 1000)	2012		Not available for the relevant years and too fine-grained for the current project
Income	Income_25.5k_55_65_shh	Number of private single households with at least one person between 55 and 65 years old on 1 January 2012 and a disposable income of €18000-€25500 (in 1000))	2012		Not available for the relevant years and too fine-grained for the current project
Income	Income_25.5k_65_75_shh	Number of private single households with at least one person between 65 and 75 years old on 1 January 2012 and a disposable income of €18000-€25500 (in 1000)	2012		Not available for the relevant years and too fine-grained for the current project
Income	Income_25.5k_75p_shh	Number of private single households with at least one person of 75 years older or older on 1 January 2012 and a disposable income of €18000-€25500 (in 1000)	2012		Not available for the relevant years and too fine-grained for the current project
Income	Income_tot_30k_shh	Total number of private single households with at least one person of 55 years or older on 1 January 2012 and a disposable income of €25500-€30000 (in 1000)	2012		Not available for the relevant years and too fine-grained for the current project
Income	Income_30k_55_65_shh	Number of private single households with at least one person between 55 and 65 years old on 1 January 2012 and a disposable income of €25500-€30000 (in 1000)	2012		Not available for the relevant years and too fine-grained for the current project
Income	Income_30k_65_75_shh	Number of private single households with at least one person between 65 and 75 years old on 1 January 2012 and a disposable income of €25500-€30000 (in 1000)	2012		Not available for the relevant years and too fine-grained for the current project
Income	Income_30k_75p_shh	Number of private single households with at least one person of 75 years older or older on 1 January 2012 and a disposable income of €25500-€30000 (in 1000)	2012		Not available for the relevant years and too fine-grained for the current project
Income	Income_tot_40k_shh	Total number of private single households with at least one person of 55 years or older on 1 January 2012 and a disposable income of €30000-€40000 (in 1000)	2012		Not available for the relevant years and too fine-grained for the current project
Income	Income_40k_55_65_shh	Number of private single households with at least one person between 55 and 65 years old on 1 January 2012 and a disposable income of €30000-€40000 (in 1000))	2012		Not available for the relevant years and too fine-grained for the current project
Income	Income_40k_65_75_shh	Number of private single households with at least one person between 65 and 75 years old on 1 January 2012 and a disposable income of €30000-€40000 (in 1000)	2012		Not available for the relevant years and too fine-grained for the current project
Income	Income_40k_75p_shh	Number of private single households with at least one person of 75 years older or older on 1 January 2012 and a disposable income of €30000-€40000 (in 1000)	2012		Not available for the relevant years and too fine-grained for the current project
Income	Income_tot_50k_shh	Total number of private single households with at least one person of 55 years or older on 1 January 2012 and a disposable income of €40000-€50000 (in 1000)	2012		Not available for the relevant years and too fine-grained for the current project
Income	Income_50k_55_65_shh	Number of private single households with at least one person between 55 and 65 years old on 1 January 2012 and a disposable income of €40000-€50000 (in 1000)	2012		Not available for the relevant years and too fine-grained for the current project
Income	Income_50k_65_75_shh	Number of private single households with at least one person between 65 and 75 years old on 1 January 2012 and a disposable income of €40000-€50000 (in 1000)	2012		Not available for the relevant years and too fine-grained for the current project
Income	Income_50k_75p_shh	Number of private single households with at least one person of 75 years older or older on 1 January 2012 and a disposable income of €40000-€50000 (in 1000)	2012		Not available for the relevant years and too fine-grained for the current project
Income	Income_tot_60k_shh	Total number of private single households with at least one person of 55 years or older on 1 January 2012 and a disposable income of €50000-€60000 (in 1000)	2012		Not available for the relevant years and too fine-grained for the current project
Income	Income_60k_55_65_shh	Number of private single households with at least one person between 55 and 65 years old on 1 January 2012 and a disposable income of €50000-€60000 (in 1000)	2012		Not available for the relevant years and too fine-grained for the current project
Income	Income_60k_65_75_shh	Number of private single households with at least one person between 65 and 75 years old on 1 January 2012 and a disposable income of €50000-€60000 (in 1000)	2012		Not available for the relevant years and too fine-grained for the current project
Income	Income_60k_75p_shh	Number of private single households with at least one person of 75 years older or older on 1 January 2012 and a disposable income of €50000-€60000 (in 1000))	2012		Not available for the relevant years and too fine-grained for the current project
Income	Income_tot_60pk_shh	Total number of private single households with at least one person of 55 years or older on 1 January 2012 and a disposable income of >€60000 (in 1000)	2012		Not available for the relevant years and too fine-grained for the current project
Income	Income_60pk_55_65_shh	Number of private single households with at least one person between 55 and 65 years old on 1 January 2012 and a disposable income of >€60000 (in 1000)	2012		Not available for the relevant years and too fine-grained for the current project
Income	Income_60pk_65_75_shh	Number of private single households with at least one person between 65 and 75 years old on 1 January 2012 and a disposable income of >€60000 (in 1000)	2012		Not available for the relevant years and too fine-grained for the current project
Income	Income_60pk_75p_shh	Number of private single households with at least one person of 75 years older or older on 1 January 2012 and a disposable income of >€60000 (in 1000))	2012		Not available for the relevant years and too fine-grained for the current project
Income	Income_tot_mhh	Total number of private multi-person households with at least one person of 55 years or older on 1 January 2012 (in 1000)	2012		Not available for the relevant years and too fine-grained for the current project
Income	Income_tot_55_65_mhh	Number of private multi-person households with at least one person between 55 and 65 years old on 1 January 2012 (in 1000)	2012		Not available for the relevant years and too fine-grained for the current project
Income	Income_tot_65_75_mhh	Number of private multi-person households with at least one person between 65 and 75 years old on 1 January 2012 (in 1000)	2012		Not available for the relevant years and too fine-grained for the current project
Income	Income_tot_75p_mhh	Number of private multi-person households with at least one person of 75 years old or older 1 January 2012 (in 1000)	2012		Not available for the relevant years and too fine-grained for the current project
Income	Income_tot_13.5k_mhh	Total number of private multi-person households with at least one person of 55 years or older on 1 January 2012 and a disposable income of <€13500 (in 1000)	2012		Not available for the relevant years and too fine-grained for the current project
Income	Income_13.5k_55_65_mhh	Number of private multi-person households with at least one person between 55 and 65 years old on 1 January 2012 and a disposable income of <€13500 (in 1000)	2012		Not available for the relevant years and too fine-grained for the current project
Income	Income_13.5k_65_75_mhh	Number of private multi-person households with at least one person between 65 and 75 years old on 1 January 2012 and a disposable income of <€13500 (in 1000)	2012		Not available for the relevant years and too fine-grained for the current project
Income	Income_13.5k_75p_mhh	Number of private multi-person households with at least one person of 75 years older or older on 1 January 2012 and a disposable income of <€13500 (in 1000)	2012		Not available for the relevant years and too fine-grained for the current project
Income	Income_tot_18k_mhh	Total number of private multi-person households with at least one person of 55 years or older on 1 January 2012 and a disposable income of €13500-€18000 (in 1000)	2012		Not available for the relevant years and too fine-grained for the current project
Income	Income_18k_55_65_mhh	Number of private multi-person households with at least one person between 55 and 65 years old on 1 January 2012 and a disposable income of €13500-€18000 (in 1000)	2012		Not available for the relevant years and too fine-grained for the current project
Income	Income_18k_65_75_mhh	Number of private multi-person households with at least one person between 65 and 75 years old on 1 January 2012 and a disposable income of €13500-€18000 (in 1000)	2012		Not available for the relevant years and too fine-grained for the current project
Income	Income_18k_75p_mhh	Number of private multi-person households with at least one person of 75 years older or older on 1 January 2012 and a disposable income of €13500-€18000 (in 1000)	2012		Not available for the relevant years and too fine-grained for the current project
Income	Income_tot_25.5k_mhh	Total number of private multi-person households with at least one person of 55 years or older on 1 January 2012 and a disposable income of €18000-€25500 (in 1000)	2012		Not available for the relevant years and too fine-grained for the current project
Income	Income_25.5k_55_65_mhh	Number of private multi-person households with at least one person between 55 and 65 years old on 1 January 2012 and a disposable income of €18000-€25500 (in 1000))	2012		Not available for the relevant years and too fine-grained for the current project
Income	Income_25.5k_65_75_mhh	Number of private multi-person households with at least one person between 65 and 75 years old on 1 January 2012 and a disposable income of €18000-€25500 (in 1000)	2012		Not available for the relevant years and too fine-grained for the current project
Income	Income_25.5k_75p_mhh	Number of private multi-person households with at least one person of 75 years older or older on 1 January 2012 and a disposable income of €18000-€25500 (in 1000)	2012		Not available for the relevant years and too fine-grained for the current project
Income	Income_tot_30k_mhh	Total number of private multi-person households with at least one person of 55 years or older on 1 January 2012 and a disposable income of €25500-€30000 (in 1000)	2012		Not available for the relevant years and too fine-grained for the current project
Income	Income_30k_55_65_mhh	Number of private multi-person households with at least one person between 55 and 65 years old on 1 January 2012 and a disposable income of €25500-€30000 (in 1000)	2012		Not available for the relevant years and too fine-grained for the current project
Income	Income_30k_65_75_mhh	Number of private multi-person households with at least one person between 65 and 75 years old on 1 January 2012 and a disposable income of €25500-€30000 (in 1000)	2012		Not available for the relevant years and too fine-grained for the current project
Income	Income_30k_75p_mhh	Number of private multi-person households with at least one person of 75 years older or older on 1 January 2012 and a disposable income of €25500-€30000 (in 1000)	2012		Not available for the relevant years and too fine-grained for the current project
Income	Income_tot_40k_mhh	Total number of private multi-person households with at least one person of 55 years or older on 1 January 2012 and a disposable income of €30000-€40000 (in 1000)	2012		Not available for the relevant years and too fine-grained for the current project
Income	Income_40k_55_65_mhh	Number of private multi-person households with at least one person between 55 and 65 years old on 1 January 2012 and a disposable income of €30000-€40000 (in 1000))	2012		Not available for the relevant years and too fine-grained for the current project
Income	Income_40k_65_75_mhh	Number of private multi-person households with at least one person between 65 and 75 years old on 1 January 2012 and a disposable income of €30000-€40000 (in 1000)	2012		Not available for the relevant years and too fine-grained for the current project
Income	Income_40k_75p_mhh	Number of private multi-person households with at least one person of 75 years older or older on 1 January 2012 and a disposable income of €30000-€40000 (in 1000)	2012		Not available for the relevant years and too fine-grained for the current project
Income	Income_tot_50k_mhh	Total number of private multi-person households with at least one person of 55 years or older on 1 January 2012 and a disposable income of €40000-€50000 (in 1000)	2012		Not available for the relevant years and too fine-grained for the current project
Income	Income_50k_55_65_mhh	Number of private multi-person households with at least one person between 55 and 65 years old on 1 January 2012 and a disposable income of €40000-€50000 (in 1000)	2012		Not available for the relevant years and too fine-grained for the current project
Income	Income_50k_65_75_mhh	Number of private multi-person households with at least one person between 65 and 75 years old on 1 January 2012 and a disposable income of €40000-€50000 (in 1000)	2012		Not available for the relevant years and too fine-grained for the current project
Income	Income_50k_75p_mhh	Number of private multi-person households with at least one person of 75 years older or older on 1 January 2012 and a disposable income of €40000-€50000 (in 1000)	2012		Not available for the relevant years and too fine-grained for the current project
Income	Income_tot_60k_mhh	Total number of private multi-person households with at least one person of 55 years or older on 1 January 2012 and a disposable income of €50000-€60000 (in 1000)	2012		Not available for the relevant years and too fine-grained for the current project
Income	Income_60k_55_65_mhh	Number of private multi-person households with at least one person between 55 and 65 years old on 1 January 2012 and a disposable income of €50000-€60000 (in 1000)	2012		Not available for the relevant years and too fine-grained for the current project
Income	Income_60k_65_75_mhh	Number of private multi-person households with at least one person between 65 and 75 years old on 1 January 2012 and a disposable income of €50000-€60000 (in 1000)	2012		Not available for the relevant years and too fine-grained for the current project
Income	Income_60k_75p_mhh	Number of private multi-person households with at least one person of 75 years older or older on 1 January 2012 and a disposable income of €50000-€60000 (in 1000))	2012		Not available for the relevant years and too fine-grained for the current project
Income	Income_tot_60pk_mhh	Total number of private multi-person households with at least one person of 55 years or older on 1 January 2012 and a disposable income of >€60000 (in 1000)	2012		Not available for the relevant years and too fine-grained for the current project
Income	Income_60pk_55_65_mhh	Number of private multi-person households with at least one person between 55 and 65 years old on 1 January 2012 and a disposable income of >€60000 (in 1000)	2012		Not available for the relevant years and too fine-grained for the current project
Income	Income_60pk_65_75_mhh	Number of private multi-person households with at least one person between 65 and 75 years old on 1 January 2012 and a disposable income of >€60000 (in 1000)	2012		Not available for the relevant years and too fine-grained for the current project
Income	Income_60pk_75p_mhh	Number of private multi-person households with at least one person of 75 years older or older on 1 January 2012 and a disposable income of >€60000 (in 1000))	2012		Not available for the relevant years and too fine-grained for the current project
Income	Income_tot_perc	Percentage of private households with at least one person of 55 years or older on 1 January 2012 (in 1000)	2012		Not available for the relevant years and too fine-grained for the current project
Income	Income_tot_55_65_perc	Percentage of private households with at least one person between 55 and 65 years old on 1 January 2012 (in 1000)	2012		Not available for the relevant years and too fine-grained for the current project
Income	Income_tot_65_75_perc	Percentage of private households with at least one person between 65 and 75 years old on 1 January 2012 (in 1000)	2012		Not available for the relevant years and too fine-grained for the current project
Income	Income_tot_75p_perc	Percentage of private households with at least one person of 75 years old or older 1 January 2012 (in 1000)	2012		Not available for the relevant years and too fine-grained for the current project
Income	Income_tot_13.5k_perc	Percentage of private households with at least one person of 55 years or older on 1 January 2012 and a disposable income of <€13500 (in 1000)	2012		Not available for the relevant years and too fine-grained for the current project
Income	Income_13.5k_55_65_perc	Percentage of private households with at least one person between 55 and 65 years old on 1 January 2012 and a disposable income of <€13500 (in 1000)	2012		Not available for the relevant years and too fine-grained for the current project
Income	Income_13.5k_65_75_perc	Percentage of private households with at least one person between 65 and 75 years old on 1 January 2012 and a disposable income of <€13500 (in 1000)	2012		Not available for the relevant years and too fine-grained for the current project
Income	Income_13.5k_75p_perc	Percentage of private households with at least one person of 75 years older or older on 1 January 2012 and a disposable income of <€13500 (in 1000)	2012		Not available for the relevant years and too fine-grained for the current project
Income	Income_tot_18k_perc	Percentage of private households with at least one person of 55 years or older on 1 January 2012 and a disposable income of €13500-€18000 (in 1000)	2012		Not available for the relevant years and too fine-grained for the current project
Income	Income_18k_55_65_perc	Percentage of private households with at least one person between 55 and 65 years old on 1 January 2012 and a disposable income of €13500-€18000 (in 1000)	2012		Not available for the relevant years and too fine-grained for the current project
Income	Income_18k_65_75_perc	Percentage of private households with at least one person between 65 and 75 years old on 1 January 2012 and a disposable income of €13500-€18000 (in 1000)	2012		Not available for the relevant years and too fine-grained for the current project
Income	Income_18k_75p_perc	Percentage of private households with at least one person of 75 years older or older on 1 January 2012 and a disposable income of €13500-€18000 (in 1000)	2012		Not available for the relevant years and too fine-grained for the current project
Income	Income_tot_25.5k_perc	Percentage of private households with at least one person of 55 years or older on 1 January 2012 and a disposable income of €18000-€25500 (in 1000)	2012		Not available for the relevant years and too fine-grained for the current project
Income	Income_25.5k_55_65_perc	Percentage of private households with at least one person between 55 and 65 years old on 1 January 2012 and a disposable income of €18000-€25500 (in 1000))	2012		Not available for the relevant years and too fine-grained for the current project
Income	Income_25.5k_65_75_perc	Percentage of private households with at least one person between 65 and 75 years old on 1 January 2012 and a disposable income of €18000-€25500 (in 1000)	2012		Not available for the relevant years and too fine-grained for the current project
Income	Income_25.5k_75p_perc	Percentage of private households with at least one person of 75 years older or older on 1 January 2012 and a disposable income of €18000-€25500 (in 1000)	2012		Not available for the relevant years and too fine-grained for the current project
Income	Income_tot_30k_perc	Percentage of private households with at least one person of 55 years or older on 1 January 2012 and a disposable income of €25500-€30000 (in 1000)	2012		Not available for the relevant years and too fine-grained for the current project
Income	Income_30k_55_65_perc	Percentage of private households with at least one person between 55 and 65 years old on 1 January 2012 and a disposable income of €25500-€30000 (in 1000)	2012		Not available for the relevant years and too fine-grained for the current project
Income	Income_30k_65_75_perc	Percentage of private households with at least one person between 65 and 75 years old on 1 January 2012 and a disposable income of €25500-€30000 (in 1000)	2012		Not available for the relevant years and too fine-grained for the current project
Income	Income_30k_75p_perc	Percentage of private households with at least one person of 75 years older or older on 1 January 2012 and a disposable income of €25500-€30000 (in 1000)	2012		Not available for the relevant years and too fine-grained for the current project
Income	Income_tot_40k_perc	Percentage of private households with at least one person of 55 years or older on 1 January 2012 and a disposable income of €30000-€40000 (in 1000)	2012		Not available for the relevant years and too fine-grained for the current project
Income	Income_40k_55_65_perc	Percentage of private households with at least one person between 55 and 65 years old on 1 January 2012 and a disposable income of €30000-€40000 (in 1000))	2012		Not available for the relevant years and too fine-grained for the current project
Income	Income_40k_65_75_perc	Percentage of private households with at least one person between 65 and 75 years old on 1 January 2012 and a disposable income of €30000-€40000 (in 1000)	2012		Not available for the relevant years and too fine-grained for the current project
Income	Income_40k_75p_perc	Percentage of private households with at least one person of 75 years older or older on 1 January 2012 and a disposable income of €30000-€40000 (in 1000)	2012		Not available for the relevant years and too fine-grained for the current project
Income	Income_tot_50k_perc	Percentage of private households with at least one person of 55 years or older on 1 January 2012 and a disposable income of €40000-€50000 (in 1000)	2012		Not available for the relevant years and too fine-grained for the current project
Income	Income_50k_55_65_perc	Percentage of private households with at least one person between 55 and 65 years old on 1 January 2012 and a disposable income of €40000-€50000 (in 1000)	2012		Not available for the relevant years and too fine-grained for the current project
Income	Income_50k_65_75_perc	Percentage of private households with at least one person between 65 and 75 years old on 1 January 2012 and a disposable income of €40000-€50000 (in 1000)	2012		Not available for the relevant years and too fine-grained for the current project
Income	Income_50k_75p_perc	Percentage of private households with at least one person of 75 years older or older on 1 January 2012 and a disposable income of €40000-€50000 (in 1000)	2012		Not available for the relevant years and too fine-grained for the current project
Income	Income_tot_60k_perc	Percentage of private households with at least one person of 55 years or older on 1 January 2012 and a disposable income of €50000-€60000 (in 1000)	2012		Not available for the relevant years and too fine-grained for the current project
Income	Income_60k_55_65_perc	Percentage of private households with at least one person between 55 and 65 years old on 1 January 2012 and a disposable income of €50000-€60000 (in 1000)	2012		Not available for the relevant years and too fine-grained for the current project
Income	Income_60k_65_75_perc	Percentage of private households with at least one person between 65 and 75 years old on 1 January 2012 and a disposable income of €50000-€60000 (in 1000)	2012		Not available for the relevant years and too fine-grained for the current project
Income	Income_60k_75p_perc	Percentage of private households with at least one person of 75 years older or older on 1 January 2012 and a disposable income of €50000-€60000 (in 1000))	2012		Not available for the relevant years and too fine-grained for the current project
Income	Income_tot_60pk_perc	Percentage of private households with at least one person of 55 years or older on 1 January 2012 and a disposable income of >€60000 (in 1000)	2012		Not available for the relevant years and too fine-grained for the current project
Income	Income_60pk_55_65_perc	Percentage of private households with at least one person between 55 and 65 years old on 1 January 2012 and a disposable income of >€60000 (in 1000)	2012		Not available for the relevant years and too fine-grained for the current project
Income	Income_60pk_65_75_perc	Percentage of private households with at least one person between 65 and 75 years old on 1 January 2012 and a disposable income of >€60000 (in 1000)	2012		Not available for the relevant years and too fine-grained for the current project
Income	Income_60pk_75p_perc	Percentage of private households with at least one person of 75 years older or older on 1 January 2012 and a disposable income of >€60000 (in 1000))	2012		Not available for the relevant years and too fine-grained for the current project
Income	Income_tot_shh_perc	Percentage of private single households with at least one person of 55 years or older on 1 January 2012 (in 1000)	2012		Not available for the relevant years and too fine-grained for the current project
Income	Income_tot_55_65_shh_perc	Percentage of private single households with at least one person between 55 and 65 years old on 1 January 2012 (in 1000)	2012		Not available for the relevant years and too fine-grained for the current project
Income	Income_tot_65_75_shh_perc	Percentage of private single households with at least one person between 65 and 75 years old on 1 January 2012 (in 1000)	2012		Not available for the relevant years and too fine-grained for the current project
Income	Income_tot_75p_shh_perc	Percentage of private single households with at least one person of 75 years old or older 1 January 2012 (in 1000)	2012		Not available for the relevant years and too fine-grained for the current project
Income	Income_tot_13.5k_shh_perc	Percentage of private single households with at least one person of 55 years or older on 1 January 2012 and a disposable income of <€13500 (in 1000)	2012		Not available for the relevant years and too fine-grained for the current project
Income	Income_13.5k_55_65_shh_perc	Percentage of private single households with at least one person between 55 and 65 years old on 1 January 2012 and a disposable income of <€13500 (in 1000)	2012		Not available for the relevant years and too fine-grained for the current project
Income	Income_13.5k_65_75_shh_perc	Percentage of private single households with at least one person between 65 and 75 years old on 1 January 2012 and a disposable income of <€13500 (in 1000)	2012		Not available for the relevant years and too fine-grained for the current project
Income	Income_13.5k_75p_shh_perc	Percentage of private single households with at least one person of 75 years older or older on 1 January 2012 and a disposable income of <€13500 (in 1000)	2012		Not available for the relevant years and too fine-grained for the current project
Income	Income_tot_18k_shh_perc	Percentage of private single households with at least one person of 55 years or older on 1 January 2012 and a disposable income of €13500-€18000 (in 1000)	2012		Not available for the relevant years and too fine-grained for the current project
Income	Income_18k_55_65_shh_perc	Percentage of private single households with at least one person between 55 and 65 years old on 1 January 2012 and a disposable income of €13500-€18000 (in 1000)	2012		Not available for the relevant years and too fine-grained for the current project
Income	Income_18k_65_75_shh_perc	Percentage of private single households with at least one person between 65 and 75 years old on 1 January 2012 and a disposable income of €13500-€18000 (in 1000)	2012		Not available for the relevant years and too fine-grained for the current project
Income	Income_18k_75p_shh_perc	Percentage of private single households with at least one person of 75 years older or older on 1 January 2012 and a disposable income of €13500-€18000 (in 1000)	2012		Not available for the relevant years and too fine-grained for the current project
Income	Income_tot_25.5k_shh_perc	Percentage of private single households with at least one person of 55 years or older on 1 January 2012 and a disposable income of €18000-€25500 (in 1000)	2012		Not available for the relevant years and too fine-grained for the current project
Income	Income_25.5k_55_65_shh_perc	Percentage of private single households with at least one person between 55 and 65 years old on 1 January 2012 and a disposable income of €18000-€25500 (in 1000))	2012		Not available for the relevant years and too fine-grained for the current project
Income	Income_25.5k_65_75_shh_perc	Percentage of private single households with at least one person between 65 and 75 years old on 1 January 2012 and a disposable income of €18000-€25500 (in 1000)	2012		Not available for the relevant years and too fine-grained for the current project
Income	Income_25.5k_75p_shh_perc	Percentage of private single households with at least one person of 75 years older or older on 1 January 2012 and a disposable income of €18000-€25500 (in 1000)	2012		Not available for the relevant years and too fine-grained for the current project
Income	Income_tot_30k_shh_perc	Percentage of private single households with at least one person of 55 years or older on 1 January 2012 and a disposable income of €25500-€30000 (in 1000)	2012		Not available for the relevant years and too fine-grained for the current project
Income	Income_30k_55_65_shh_perc	Percentage of private single households with at least one person between 55 and 65 years old on 1 January 2012 and a disposable income of €25500-€30000 (in 1000)	2012		Not available for the relevant years and too fine-grained for the current project
Income	Income_30k_65_75_shh_perc	Percentage of private single households with at least one person between 65 and 75 years old on 1 January 2012 and a disposable income of €25500-€30000 (in 1000)	2012		Not available for the relevant years and too fine-grained for the current project
Income	Income_30k_75p_shh_perc	Percentage of private single households with at least one person of 75 years older or older on 1 January 2012 and a disposable income of €25500-€30000 (in 1000)	2012		Not available for the relevant years and too fine-grained for the current project
Income	Income_tot_40k_shh_perc	Percentage of private single households with at least one person of 55 years or older on 1 January 2012 and a disposable income of €30000-€40000 (in 1000)	2012		Not available for the relevant years and too fine-grained for the current project
Income	Income_40k_55_65_shh_perc	Percentage of private single households with at least one person between 55 and 65 years old on 1 January 2012 and a disposable income of €30000-€40000 (in 1000))	2012		Not available for the relevant years and too fine-grained for the current project
Income	Income_40k_65_75_shh_perc	Percentage of private single households with at least one person between 65 and 75 years old on 1 January 2012 and a disposable income of €30000-€40000 (in 1000)	2012		Not available for the relevant years and too fine-grained for the current project
Income	Income_40k_75p_shh_perc	Percentage of private single households with at least one person of 75 years older or older on 1 January 2012 and a disposable income of €30000-€40000 (in 1000)	2012		Not available for the relevant years and too fine-grained for the current project
Income	Income_tot_50k_shh_perc	Percentage of private single households with at least one person of 55 years or older on 1 January 2012 and a disposable income of €40000-€50000 (in 1000)	2012		Not available for the relevant years and too fine-grained for the current project
Income	Income_50k_55_65_shh_perc	Percentage of private single households with at least one person between 55 and 65 years old on 1 January 2012 and a disposable income of €40000-€50000 (in 1000)	2012		Not available for the relevant years and too fine-grained for the current project
Income	Income_50k_65_75_shh_perc	Percentage of private single households with at least one person between 65 and 75 years old on 1 January 2012 and a disposable income of €40000-€50000 (in 1000)	2012		Not available for the relevant years and too fine-grained for the current project
Income	Income_50k_75p_shh_perc	Percentage of private single households with at least one person of 75 years older or older on 1 January 2012 and a disposable income of €40000-€50000 (in 1000)	2012		Not available for the relevant years and too fine-grained for the current project
Income	Income_tot_60k_shh_perc	Percentage of private single households with at least one person of 55 years or older on 1 January 2012 and a disposable income of €50000-€60000 (in 1000)	2012		Not available for the relevant years and too fine-grained for the current project
Income	Income_60k_55_65_shh_perc	Percentage of private single households with at least one person between 55 and 65 years old on 1 January 2012 and a disposable income of €50000-€60000 (in 1000)	2012		Not available for the relevant years and too fine-grained for the current project
Income	Income_60k_65_75_shh_perc	Percentage of private single households with at least one person between 65 and 75 years old on 1 January 2012 and a disposable income of €50000-€60000 (in 1000)	2012		Not available for the relevant years and too fine-grained for the current project
Income	Income_60k_75p_shh_perc	Percentage of private single households with at least one person of 75 years older or older on 1 January 2012 and a disposable income of €50000-€60000 (in 1000))	2012		Not available for the relevant years and too fine-grained for the current project
Income	Income_tot_60pk_shh_perc	Percentage of private single households with at least one person of 55 years or older on 1 January 2012 and a disposable income of >€60000 (in 1000)	2012		Not available for the relevant years and too fine-grained for the current project
Income	Income_60pk_55_65_shh_perc	Percentage of private single households with at least one person between 55 and 65 years old on 1 January 2012 and a disposable income of >€60000 (in 1000)	2012		Not available for the relevant years and too fine-grained for the current project
Income	Income_60pk_65_75_shh_perc	Percentage of private single households with at least one person between 65 and 75 years old on 1 January 2012 and a disposable income of >€60000 (in 1000)	2012		Not available for the relevant years and too fine-grained for the current project
Income	Income_60pk_75p_shh_perc	Percentage of private single households with at least one person of 75 years older or older on 1 January 2012 and a disposable income of >€60000 (in 1000))	2012		Not available for the relevant years and too fine-grained for the current project
Income	Income_tot_mhh_perc	Percentage of private multi-person households with at least one person of 55 years or older on 1 January 2012 (in 1000)	2012		Not available for the relevant years and too fine-grained for the current project
Income	Income_tot_55_65_mhh_perc	Percentage of private multi-person households with at least one person between 55 and 65 years old on 1 January 2012 (in 1000)	2012		Not available for the relevant years and too fine-grained for the current project
Income	Income_tot_65_75_mhh_perc	Percentage of private multi-person households with at least one person between 65 and 75 years old on 1 January 2012 (in 1000)	2012		Not available for the relevant years and too fine-grained for the current project
Income	Income_tot_75p_mhh_perc	Percentage of private multi-person households with at least one person of 75 years old or older 1 January 2012 (in 1000)	2012		Not available for the relevant years and too fine-grained for the current project
Income	Income_tot_13.5k_mhh_perc	Percentage of private multi-person households with at least one person of 55 years or older on 1 January 2012 and a disposable income of <€13500 (in 1000)	2012		Not available for the relevant years and too fine-grained for the current project
Income	Income_13.5k_55_65_mhh_perc	Percentage of private multi-person households with at least one person between 55 and 65 years old on 1 January 2012 and a disposable income of <€13500 (in 1000)	2012		Not available for the relevant years and too fine-grained for the current project
Income	Income_13.5k_65_75_mhh_perc	Percentage of private multi-person households with at least one person between 65 and 75 years old on 1 January 2012 and a disposable income of <€13500 (in 1000)	2012		Not available for the relevant years and too fine-grained for the current project
Income	Income_13.5k_75p_mhh_perc	Percentage of private multi-person households with at least one person of 75 years older or older on 1 January 2012 and a disposable income of <€13500 (in 1000)	2012		Not available for the relevant years and too fine-grained for the current project
Income	Income_tot_18k_mhh_perc	Percentage of private multi-person households with at least one person of 55 years or older on 1 January 2012 and a disposable income of €13500-€18000 (in 1000)	2012		Not available for the relevant years and too fine-grained for the current project
Income	Income_18k_55_65_mhh_perc	Percentage of private multi-person households with at least one person between 55 and 65 years old on 1 January 2012 and a disposable income of €13500-€18000 (in 1000)	2012		Not available for the relevant years and too fine-grained for the current project
Income	Income_18k_65_75_mhh_perc	Percentage of private multi-person households with at least one person between 65 and 75 years old on 1 January 2012 and a disposable income of €13500-€18000 (in 1000)	2012		Not available for the relevant years and too fine-grained for the current project
Income	Income_18k_75p_mhh_perc	Percentage of private multi-person households with at least one person of 75 years older or older on 1 January 2012 and a disposable income of €13500-€18000 (in 1000)	2012		Not available for the relevant years and too fine-grained for the current project
Income	Income_tot_25.5k_mhh_perc	Percentage of private multi-person households with at least one person of 55 years or older on 1 January 2012 and a disposable income of €18000-€25500 (in 1000)	2012		Not available for the relevant years and too fine-grained for the current project
Income	Income_25.5k_55_65_mhh_perc	Percentage of private multi-person households with at least one person between 55 and 65 years old on 1 January 2012 and a disposable income of €18000-€25500 (in 1000))	2012		Not available for the relevant years and too fine-grained for the current project
Income	Income_25.5k_65_75_mhh_perc	Percentage of private multi-person households with at least one person between 65 and 75 years old on 1 January 2012 and a disposable income of €18000-€25500 (in 1000)	2012		Not available for the relevant years and too fine-grained for the current project
Income	Income_25.5k_75p_mhh_perc	Percentage of private multi-person households with at least one person of 75 years older or older on 1 January 2012 and a disposable income of €18000-€25500 (in 1000)	2012		Not available for the relevant years and too fine-grained for the current project
Income	Income_tot_30k_mhh_perc	Percentage of private multi-person households with at least one person of 55 years or older on 1 January 2012 and a disposable income of €25500-€30000 (in 1000)	2012		Not available for the relevant years and too fine-grained for the current project
Income	Income_30k_55_65_mhh_perc	Percentage of private multi-person households with at least one person between 55 and 65 years old on 1 January 2012 and a disposable income of €25500-€30000 (in 1000)	2012		Not available for the relevant years and too fine-grained for the current project
Income	Income_30k_65_75_mhh_perc	Percentage of private multi-person households with at least one person between 65 and 75 years old on 1 January 2012 and a disposable income of €25500-€30000 (in 1000)	2012		Not available for the relevant years and too fine-grained for the current project
Income	Income_30k_75p_mhh_perc	Percentage of private multi-person households with at least one person of 75 years older or older on 1 January 2012 and a disposable income of €25500-€30000 (in 1000)	2012		Not available for the relevant years and too fine-grained for the current project
Income	Income_tot_40k_mhh_perc	Percentage of private multi-person households with at least one person of 55 years or older on 1 January 2012 and a disposable income of €30000-€40000 (in 1000)	2012		Not available for the relevant years and too fine-grained for the current project
Income	Income_40k_55_65_mhh_perc	Percentage of private multi-person households with at least one person between 55 and 65 years old on 1 January 2012 and a disposable income of €30000-€40000 (in 1000))	2012		Not available for the relevant years and too fine-grained for the current project
Income	Income_40k_65_75_mhh_perc	Percentage of private multi-person households with at least one person between 65 and 75 years old on 1 January 2012 and a disposable income of €30000-€40000 (in 1000)	2012		Not available for the relevant years and too fine-grained for the current project
Income	Income_40k_75p_mhh_perc	Percentage of private multi-person households with at least one person of 75 years older or older on 1 January 2012 and a disposable income of €30000-€40000 (in 1000)	2012		Not available for the relevant years and too fine-grained for the current project
Income	Income_tot_50k_mhh_perc	Percentage of private multi-person households with at least one person of 55 years or older on 1 January 2012 and a disposable income of €40000-€50000 (in 1000)	2012		Not available for the relevant years and too fine-grained for the current project
Income	Income_50k_55_65_mhh_perc	Percentage of private multi-person households with at least one person between 55 and 65 years old on 1 January 2012 and a disposable income of €40000-€50000 (in 1000)	2012		Not available for the relevant years and too fine-grained for the current project
Income	Income_50k_65_75_mhh_perc	Percentage of private multi-person households with at least one person between 65 and 75 years old on 1 January 2012 and a disposable income of €40000-€50000 (in 1000)	2012		Not available for the relevant years and too fine-grained for the current project
Income	Income_50k_75p_mhh_perc	Percentage of private multi-person households with at least one person of 75 years older or older on 1 January 2012 and a disposable income of €40000-€50000 (in 1000)	2012		Not available for the relevant years and too fine-grained for the current project
Income	Income_tot_60k_mhh_perc	Percentage of private multi-person households with at least one person of 55 years or older on 1 January 2012 and a disposable income of €50000-€60000 (in 1000)	2012		Not available for the relevant years and too fine-grained for the current project
Income	Income_60k_55_65_mhh_perc	Percentage of private multi-person households with at least one person between 55 and 65 years old on 1 January 2012 and a disposable income of €50000-€60000 (in 1000)	2012		Not available for the relevant years and too fine-grained for the current project
Income	Income_60k_65_75_mhh_perc	Percentage of private multi-person households with at least one person between 65 and 75 years old on 1 January 2012 and a disposable income of €50000-€60000 (in 1000)	2012		Not available for the relevant years and too fine-grained for the current project
Income	Income_60k_75p_mhh_perc	Percentage of private multi-person households with at least one person of 75 years older or older on 1 January 2012 and a disposable income of €50000-€60000 (in 1000))	2012		Not available for the relevant years and too fine-grained for the current project
Income	Income_tot_60pk_mhh_perc	Percentage of private multi-person households with at least one person of 55 years or older on 1 January 2012 and a disposable income of >€60000 (in 1000)	2012		Not available for the relevant years and too fine-grained for the current project
Income	Income_60pk_55_65_mhh_perc	Percentage of private multi-person households with at least one person between 55 and 65 years old on 1 January 2012 and a disposable income of >€60000 (in 1000)	2012		Not available for the relevant years and too fine-grained for the current project
Income	Income_60pk_65_75_mhh_perc	Percentage of private multi-person households with at least one person between 65 and 75 years old on 1 January 2012 and a disposable income of >€60000 (in 1000)	2012		Not available for the relevant years and too fine-grained for the current project
Income	Income_60pk_75p_mhh_perc	Percentage of private multi-person households with at least one person of 75 years older or older on 1 January 2012 and a disposable income of >€60000 (in 1000))	2012		Not available for the relevant years and too fine-grained for the current project
Income	Capital_tot_2012	Total number of private households with the oldest person 55 years or older on 1 January 2012 (in 1000)	2012		Not available for the relevant years and too fine-grained for the current project
Income	Capital_tot_55_65_2012	Number of private households with the oldest person between 55 and 65 years old on 1 January 2012 (in 1000)	2012		Not available for the relevant years and too fine-grained for the current project
Income	Capital_tot_65_75_2012	Number of private households with the oldest person between 65 and 75 years old on 1 January 2012 (in 1000)	2012		Not available for the relevant years and too fine-grained for the current project
Income	Capital_tot_75p_2012	Number of private households with the oldest person 75 years old or older 1 January 2012 (in 1000)	2012		Not available for the relevant years and too fine-grained for the current project
Income	Capital_tot_35k_2012	Total number of private households with the oldest person 55 years or older on 1 January 2012 and a capital of <€35000 (in 1000)	2012		Not available for the relevant years and too fine-grained for the current project
Income	Capital_35k_55_65_2012	Number of private households with the oldest person between 55 and 65 years old on 1 January 2012 and a capital of <€35000 (in 1000)	2012		Not available for the relevant years and too fine-grained for the current project
Income	Capital_35k_65_75_2012	Number of private households with the oldest person between 65 and 75 years old on 1 January 2012 and a capital of <€35000 (in 1000)	2012		Not available for the relevant years and too fine-grained for the current project
Income	Capital_35k_75p_2012	Number of private households with the oldest person 75 years older or older on 1 January 2012 and a capital of <€35000 (in 1000)	2012		Not available for the relevant years and too fine-grained for the current project
Income	Capital_tot_100k_2012	Total number of private households with the oldest person 55 years or older on 1 January 2012 and a capital of €35000-€100000 (in 1000)	2012		Not available for the relevant years and too fine-grained for the current project
Income	Capital_100k_55_65_2012	Number of private households with the oldest person between 55 and 65 years old on 1 January 2012 and a capital of €35000-€100000 (in 1000	2012		Not available for the relevant years and too fine-grained for the current project
Income	Capital_100k_65_75_2012	Number of private households with the oldest person between 65 and 75 years old on 1 January 2012 and a capital of €35000-€100000 (in 1000)	2012		Not available for the relevant years and too fine-grained for the current project
Income	Capital_100k_75p_2012	Number of private households with the oldest person 75 years older or older on 1 January 2012 and a capital of €35000-€100000 (in 1000)	2012		Not available for the relevant years and too fine-grained for the current project
Income	Capital_tot_150k_2012	Total number of private households with the oldest person 55 years or older on 1 January 2012 and a capital of €100000-€150000 (in 1000)	2012		Not available for the relevant years and too fine-grained for the current project
Income	Capital_150k_55_65_2012	Number of private households with the oldest person between 55 and 65 years old on 1 January 2012 and a capital of €100000-€150000 (in 1000)	2012		Not available for the relevant years and too fine-grained for the current project
Income	Capital_150k_65_75_2012	Number of private households with the oldest person between 65 and 75 years old on 1 January 2012 and a capital of €100000-€150000 (in 1000)	2012		Not available for the relevant years and too fine-grained for the current project
Income	Capital_150k_75p_2012	Number of private households with the oldest person 75 years older or older on 1 January 2012 and a capital of €100000-€150000 (in 1000))	2012		Not available for the relevant years and too fine-grained for the current project
Income	Capital_tot_300k_2012	Total number of private households with the oldest person 55 years or older on 1 January 2012 and a capital of €150000-€300000 (in 1000)	2012		Not available for the relevant years and too fine-grained for the current project
Income	Capital_300k_55_65_2012	Number of private households with the oldest person between 55 and 65 years old on 1 January 2012 and a capital of €150000-€300000 (in 1000)	2012		Not available for the relevant years and too fine-grained for the current project
Income	Capital_300k_65_75_2012	Number of private households with the oldest person between 65 and 75 years old on 1 January 2012 and a capital of €150000-€300000 (in 1000)	2012		Not available for the relevant years and too fine-grained for the current project
Income	Capital_300k75p_2012	Number of private households with the oldest person 75 years older or older on 1 January 2012 and a capital of €150000-€300000 (in 1000)	2012		Not available for the relevant years and too fine-grained for the current project
Income	Capital_tot_300kp_2012	Total number of private households with the oldest person 55 years or older on 1 January 2012 and a capital of >€300000 (in 1000)	2012		Not available for the relevant years and too fine-grained for the current project
Income	Capital_300kp_55_65_2012	Number of private households with the oldest person between 55 and 65 years old on 1 January 2012 and a capital of >€300000 (in 1000)	2012		Not available for the relevant years and too fine-grained for the current project
Income	Capital_300kp_65_75_2012	Number of private households with the oldest person between 65 and 75 years old on 1 January 2012 and a capital of >€300000 (in 1000)	2012		Not available for the relevant years and too fine-grained for the current project
Income	Capital_300kp_75p_2012	Number of private households with the oldest person 75 years older or older on 1 January 2012 and a capital of >€300000 (in 1000)	2012		Not available for the relevant years and too fine-grained for the current project
Income	Capital_tot_shh_2012	Total number of private single households with the oldest person 55 years or older on 1 January 2012 (in 1000)	2012		Not available for the relevant years and too fine-grained for the current project
Income	Capital_tot_55_65_shh_2012	Number of private single households with the oldest person between 55 and 65 years old on 1 January 2012 (in 1000)	2012		Not available for the relevant years and too fine-grained for the current project
Income	Capital_tot_65_75_shh_2012	Number of private single households with the oldest person between 65 and 75 years old on 1 January 2012 (in 1000)	2012		Not available for the relevant years and too fine-grained for the current project
Income	Capital_tot_75p_shh_2012	Number of private single households with the oldest person 75 years old or older 1 January 2012 (in 1000)	2012		Not available for the relevant years and too fine-grained for the current project
Income	Capital_tot_35k_shh_2012	Total number of private single households with the oldest person 55 years or older on 1 January 2012 and a capital of <€35000 (in 1000)	2012		Not available for the relevant years and too fine-grained for the current project
Income	Capital_35k_55_65_shh_2012	Number of private single households with the oldest person between 55 and 65 years old on 1 January 2012 and a capital of <€35000 (in 1000)	2012		Not available for the relevant years and too fine-grained for the current project
Income	Capital_35k_65_75_shh_2012	Number of private single households with the oldest person between 65 and 75 years old on 1 January 2012 and a capital of <€35000 (in 1000)	2012		Not available for the relevant years and too fine-grained for the current project
Income	Capital_35k_75p_shh_2012	Number of private single households with the oldest person 75 years older or older on 1 January 2012 and a capital of <€35000 (in 1000)	2012		Not available for the relevant years and too fine-grained for the current project
Income	Capital_tot_100k_shh_2012	Total number of private single households with the oldest person 55 years or older on 1 January 2012 and a capital of €35000-€100000 (in 1000)	2012		Not available for the relevant years and too fine-grained for the current project
Income	Capital_100k_55_65_shh_2012	Number of private single households with the oldest person between 55 and 65 years old on 1 January 2012 and a capital of €35000-€100000 (in 1000	2012		Not available for the relevant years and too fine-grained for the current project
Income	Capital_100k_65_75_shh_2012	Number of private single households with the oldest person between 65 and 75 years old on 1 January 2012 and a capital of €35000-€100000 (in 1000)	2012		Not available for the relevant years and too fine-grained for the current project
Income	Capital_100k_75p_shh_2012	Number of private single households with the oldest person 75 years older or older on 1 January 2012 and a capital of €35000-€100000 (in 1000)	2012		Not available for the relevant years and too fine-grained for the current project
Income	Capital_tot_150k_shh_2012	Total number of private single households with the oldest person 55 years or older on 1 January 2012 and a capital of €100000-€150000 (in 1000)	2012		Not available for the relevant years and too fine-grained for the current project
Income	Capital_150k_55_65_shh_2012	Number of private single households with the oldest person between 55 and 65 years old on 1 January 2012 and a capital of €100000-€150000 (in 1000)	2012		Not available for the relevant years and too fine-grained for the current project
Income	Capital_150k_65_75_shh_2012	Number of private single households with the oldest person between 65 and 75 years old on 1 January 2012 and a capital of €100000-€150000 (in 1000)	2012		Not available for the relevant years and too fine-grained for the current project
Income	Capital_150k_75p_shh_2012	Number of private single households with the oldest person 75 years older or older on 1 January 2012 and a capital of €100000-€150000 (in 1000))	2012		Not available for the relevant years and too fine-grained for the current project
Income	Capital_tot_300k_shh_2012	Total number of private single households with the oldest person 55 years or older on 1 January 2012 and a capital of €150000-€300000 (in 1000)	2012		Not available for the relevant years and too fine-grained for the current project
Income	Capital_300k_55_65_shh_2012	Number of private single households with the oldest person between 55 and 65 years old on 1 January 2012 and a capital of €150000-€300000 (in 1000)	2012		Not available for the relevant years and too fine-grained for the current project
Income	Capital_300k_65_75_shh_2012	Number of private single households with the oldest person between 65 and 75 years old on 1 January 2012 and a capital of €150000-€300000 (in 1000)	2012		Not available for the relevant years and too fine-grained for the current project
Income	Capital_300k75p_shh_2012	Number of private single households with the oldest person 75 years older or older on 1 January 2012 and a capital of €150000-€300000 (in 1000)	2012		Not available for the relevant years and too fine-grained for the current project
Income	Capital_tot_300kp_shh_2012	Total number of private single households with the oldest person 55 years or older on 1 January 2012 and a capital of >€300000 (in 1000)	2012		Not available for the relevant years and too fine-grained for the current project
Income	Capital_300kp_55_65_shh_2012	Number of private single households with the oldest person between 55 and 65 years old on 1 January 2012 and a capital of >€300000 (in 1000)	2012		Not available for the relevant years and too fine-grained for the current project
Income	Capital_300kp_65_75_shh_2012	Number of private single households with the oldest person between 65 and 75 years old on 1 January 2012 and a capital of >€300000 (in 1000)	2012		Not available for the relevant years and too fine-grained for the current project
Income	Capital_300kp_75p_shh_2012	Number of private single households with the oldest person 75 years older or older on 1 January 2012 and a capital of >€300000 (in 1000)	2012		Not available for the relevant years and too fine-grained for the current project
Income	Capital_tot_mhh_2012	Total number of private multi-person households with the oldest person 55 years or older on 1 January 2012 (in 1000)	2012		Not available for the relevant years and too fine-grained for the current project
Income	Capital_tot_55_65_mhh_2012	Number of private multi-person households with the oldest person between 55 and 65 years old on 1 January 2012 (in 1000)	2012		Not available for the relevant years and too fine-grained for the current project
Income	Capital_tot_65_75_mhh_2012	Number of private multi-person households with the oldest person between 65 and 75 years old on 1 January 2012 (in 1000)	2012		Not available for the relevant years and too fine-grained for the current project
Income	Capital_tot_75p_mhh_2012	Number of private multi-person households with the oldest person 75 years old or older 1 January 2012 (in 1000)	2012		Not available for the relevant years and too fine-grained for the current project
Income	Capital_tot_35k_mhh_2012	Total number of private multi-person households with the oldest person 55 years or older on 1 January 2012 and a capital of <€35000 (in 1000)	2012		Not available for the relevant years and too fine-grained for the current project
Income	Capital_35k_55_65_mhh_2012	Number of private multi-person households with the oldest person between 55 and 65 years old on 1 January 2012 and a capital of <€35000 (in 1000)	2012		Not available for the relevant years and too fine-grained for the current project
Income	Capital_35k_65_75_mhh_2012	Number of private multi-person households with the oldest person between 65 and 75 years old on 1 January 2012 and a capital of <€35000 (in 1000)	2012		Not available for the relevant years and too fine-grained for the current project
Income	Capital_35k_75p_mhh_2012	Number of private multi-person households with the oldest person 75 years older or older on 1 January 2012 and a capital of <€35000 (in 1000)	2012		Not available for the relevant years and too fine-grained for the current project
Income	Capital_tot_100k_mhh_2012	Total number of private multi-person households with the oldest person 55 years or older on 1 January 2012 and a capital of €35000-€100000 (in 1000)	2012		Not available for the relevant years and too fine-grained for the current project
Income	Capital_100k_55_65_mhh_2012	Number of private multi-person households with the oldest person between 55 and 65 years old on 1 January 2012 and a capital of €35000-€100000 (in 1000	2012		Not available for the relevant years and too fine-grained for the current project
Income	Capital_100k_65_75_mhh_2012	Number of private multi-person households with the oldest person between 65 and 75 years old on 1 January 2012 and a capital of €35000-€100000 (in 1000)	2012		Not available for the relevant years and too fine-grained for the current project
Income	Capital_100k_75p_mhh_2012	Number of private multi-person households with the oldest person 75 years older or older on 1 January 2012 and a capital of €35000-€100000 (in 1000)	2012		Not available for the relevant years and too fine-grained for the current project
Income	Capital_tot_150k_mhh_2012	Total number of private multi-person households with the oldest person 55 years or older on 1 January 2012 and a capital of €100000-€150000 (in 1000)	2012		Not available for the relevant years and too fine-grained for the current project
Income	Capital_150k_55_65_mhh_2012	Number of private multi-person households with the oldest person between 55 and 65 years old on 1 January 2012 and a capital of €100000-€150000 (in 1000)	2012		Not available for the relevant years and too fine-grained for the current project
Income	Capital_150k_65_75_mhh_2012	Number of private multi-person households with the oldest person between 65 and 75 years old on 1 January 2012 and a capital of €100000-€150000 (in 1000)	2012		Not available for the relevant years and too fine-grained for the current project
Income	Capital_150k_75p_mhh_2012	Number of private multi-person households with the oldest person 75 years older or older on 1 January 2012 and a capital of €100000-€150000 (in 1000))	2012		Not available for the relevant years and too fine-grained for the current project
Income	Capital_tot_300k_mhh_2012	Total number of private multi-person households with the oldest person 55 years or older on 1 January 2012 and a capital of €150000-€300000 (in 1000)	2012		Not available for the relevant years and too fine-grained for the current project
Income	Capital_300k_55_65_mhh_2012	Number of private multi-person households with the oldest person between 55 and 65 years old on 1 January 2012 and a capital of €150000-€300000 (in 1000)	2012		Not available for the relevant years and too fine-grained for the current project
Income	Capital_300k_65_75_mhh_2012	Number of private multi-person households with the oldest person between 65 and 75 years old on 1 January 2012 and a capital of €150000-€300000 (in 1000)	2012		Not available for the relevant years and too fine-grained for the current project
Income	Capital_300k75p_mhh_2012	Number of private multi-person households with the oldest person 75 years older or older on 1 January 2012 and a capital of €150000-€300000 (in 1000)	2012		Not available for the relevant years and too fine-grained for the current project
Income	Capital_tot_300kp_mhh_2012	Total number of private multi-person households with the oldest person 55 years or older on 1 January 2012 and a capital of >€300000 (in 1000)	2012		Not available for the relevant years and too fine-grained for the current project
Income	Capital_300kp_55_65_mhh_2012	Number of private multi-person households with the oldest person between 55 and 65 years old on 1 January 2012 and a capital of >€300000 (in 1000)	2012		Not available for the relevant years and too fine-grained for the current project
Income	Capital_300kp_65_75_mhh_2012	Number of private multi-person households with the oldest person between 65 and 75 years old on 1 January 2012 and a capital of >€300000 (in 1000)	2012		Not available for the relevant years and too fine-grained for the current project
Income	Capital_300kp_75p_mhh_2012	Number of private multi-person households with the oldest person 75 years older or older on 1 January 2012 and a capital of >€300000 (in 1000)	2012		Not available for the relevant years and too fine-grained for the current project
Income	Capital_tot_perc_2012	Percentage of private households with the oldest person 55 years or older on 1 January 2012 (in 1000)	2012		Not available for the relevant years and too fine-grained for the current project
Income	Capital_tot_55_65_perc_2012	Percentage of private households with the oldest person between 55 and 65 years old on 1 January 2012 (in 1000)	2012		Not available for the relevant years and too fine-grained for the current project
Income	Capital_tot_65_75_perc_2012	Percentage of private households with the oldest person between 65 and 75 years old on 1 January 2012 (in 1000)	2012		Not available for the relevant years and too fine-grained for the current project
Income	Capital_tot_75p_perc_2012	Percentage of private households with the oldest person 75 years old or older 1 January 2012 (in 1000)	2012		Not available for the relevant years and too fine-grained for the current project
Income	Capital_tot_35k_perc_2012	Percentage of private households with the oldest person 55 years or older on 1 January 2012 and a capital of <€35000 (in 1000)	2012		Not available for the relevant years and too fine-grained for the current project
Income	Capital_35k_55_65_perc_2012	Percentage of private households with the oldest person between 55 and 65 years old on 1 January 2012 and a capital of <€35000 (in 1000)	2012		Not available for the relevant years and too fine-grained for the current project
Income	Capital_35k_65_75_perc_2012	Percentage of private households with the oldest person between 65 and 75 years old on 1 January 2012 and a capital of <€35000 (in 1000)	2012		Not available for the relevant years and too fine-grained for the current project
Income	Capital_35k_75p_perc_2012	Percentage of private households with the oldest person 75 years older or older on 1 January 2012 and a capital of <€35000 (in 1000)	2012		Not available for the relevant years and too fine-grained for the current project
Income	Capital_tot_100k_perc_2012	Percentage of private households with the oldest person 55 years or older on 1 January 2012 and a capital of €35000-€100000 (in 1000)	2012		Not available for the relevant years and too fine-grained for the current project
Income	Capital_100k_55_65_perc_2012	Percentage of private households with the oldest person between 55 and 65 years old on 1 January 2012 and a capital of €35000-€100000 (in 1000	2012		Not available for the relevant years and too fine-grained for the current project
Income	Capital_100k_65_75_perc_2012	Percentage of private households with the oldest person between 65 and 75 years old on 1 January 2012 and a capital of €35000-€100000 (in 1000)	2012		Not available for the relevant years and too fine-grained for the current project
Income	Capital_100k_75p_perc_2012	Percentage of private households with the oldest person 75 years older or older on 1 January 2012 and a capital of €35000-€100000 (in 1000)	2012		Not available for the relevant years and too fine-grained for the current project
Income	Capital_tot_150k_perc_2012	Percentage of private households with the oldest person 55 years or older on 1 January 2012 and a capital of €100000-€150000 (in 1000)	2012		Not available for the relevant years and too fine-grained for the current project
Income	Capital_150k_55_65_perc_2012	Percentage of private households with the oldest person between 55 and 65 years old on 1 January 2012 and a capital of €100000-€150000 (in 1000)	2012		Not available for the relevant years and too fine-grained for the current project
Income	Capital_150k_65_75_perc_2012	Percentage of private households with the oldest person between 65 and 75 years old on 1 January 2012 and a capital of €100000-€150000 (in 1000)	2012		Not available for the relevant years and too fine-grained for the current project
Income	Capital_150k_75p_perc_2012	Percentage of private households with the oldest person 75 years older or older on 1 January 2012 and a capital of €100000-€150000 (in 1000))	2012		Not available for the relevant years and too fine-grained for the current project
Income	Capital_tot_300k_perc_2012	Percentage of private households with the oldest person 55 years or older on 1 January 2012 and a capital of €150000-€300000 (in 1000)	2012		Not available for the relevant years and too fine-grained for the current project
Income	Capital_300k_55_65_perc_2012	Percentage of private households with the oldest person between 55 and 65 years old on 1 January 2012 and a capital of €150000-€300000 (in 1000)	2012		Not available for the relevant years and too fine-grained for the current project
Income	Capital_300k_65_75_perc_2012	Percentage of private households with the oldest person between 65 and 75 years old on 1 January 2012 and a capital of €150000-€300000 (in 1000)	2012		Not available for the relevant years and too fine-grained for the current project
Income	Capital_300k75p_perc_2012	Percentage of private households with the oldest person 75 years older or older on 1 January 2012 and a capital of €150000-€300000 (in 1000)	2012		Not available for the relevant years and too fine-grained for the current project
Income	Capital_tot_300kp_perc_2012	Percentage of private households with the oldest person 55 years or older on 1 January 2012 and a capital of >€300000 (in 1000)	2012		Not available for the relevant years and too fine-grained for the current project
Income	Capital_300kp_55_65_perc_2012	Percentage of private households with the oldest person between 55 and 65 years old on 1 January 2012 and a capital of >€300000 (in 1000)	2012		Not available for the relevant years and too fine-grained for the current project
Income	Capital_300kp_65_75_perc_2012	Percentage of private households with the oldest person between 65 and 75 years old on 1 January 2012 and a capital of >€300000 (in 1000)	2012		Not available for the relevant years and too fine-grained for the current project
Income	Capital_300kp_75p_perc_2012	Percentage of private households with the oldest person 75 years older or older on 1 January 2012 and a capital of >€300000 (in 1000)	2012		Not available for the relevant years and too fine-grained for the current project
Income	Capital_tot_shh_perc_2012	Percentage of private single households with the oldest person 55 years or older on 1 January 2012 (in 1000)	2012		Not available for the relevant years and too fine-grained for the current project
Income	Capital_tot_55_65_shh_perc_2012	Percentage of private single households with the oldest person between 55 and 65 years old on 1 January 2012 (in 1000)	2012		Not available for the relevant years and too fine-grained for the current project
Income	Capital_tot_65_75_shh_perc_2012	Percentage of private single households with the oldest person between 65 and 75 years old on 1 January 2012 (in 1000)	2012		Not available for the relevant years and too fine-grained for the current project
Income	Capital_tot_75p_shh_perc_2012	Percentage of private single households with the oldest person 75 years old or older 1 January 2012 (in 1000)	2012		Not available for the relevant years and too fine-grained for the current project
Income	Capital_tot_35k_shh_perc_2012	Percentage of private single households with the oldest person 55 years or older on 1 January 2012 and a capital of <€35000 (in 1000)	2012		Not available for the relevant years and too fine-grained for the current project
Income	Capital_35k_55_65_shh_perc_2012	Percentage of private single households with the oldest person between 55 and 65 years old on 1 January 2012 and a capital of <€35000 (in 1000)	2012		Not available for the relevant years and too fine-grained for the current project
Income	Capital_35k_65_75_shh_perc_2012	Percentage of private single households with the oldest person between 65 and 75 years old on 1 January 2012 and a capital of <€35000 (in 1000)	2012		Not available for the relevant years and too fine-grained for the current project
Income	Capital_35k_75p_shh_perc_2012	Percentage of private single households with the oldest person 75 years older or older on 1 January 2012 and a capital of <€35000 (in 1000)	2012		Not available for the relevant years and too fine-grained for the current project
Income	Capital_tot_100k_shh_perc_2012	Percentage of private single households with the oldest person 55 years or older on 1 January 2012 and a capital of €35000-€100000 (in 1000)	2012		Not available for the relevant years and too fine-grained for the current project
Income	Capital_100k_55_65_shh_perc_2012	Percentage of private single households with the oldest person between 55 and 65 years old on 1 January 2012 and a capital of €35000-€100000 (in 1000	2012		Not available for the relevant years and too fine-grained for the current project
Income	Capital_100k_65_75_shh_perc_2012	Percentage of private single households with the oldest person between 65 and 75 years old on 1 January 2012 and a capital of €35000-€100000 (in 1000)	2012		Not available for the relevant years and too fine-grained for the current project
Income	Capital_100k_75p_shh_perc_2012	Percentage of private single households with the oldest person 75 years older or older on 1 January 2012 and a capital of €35000-€100000 (in 1000)	2012		Not available for the relevant years and too fine-grained for the current project
Income	Capital_tot_150k_shh_perc_2012	Percentage of private single households with the oldest person 55 years or older on 1 January 2012 and a capital of €100000-€150000 (in 1000)	2012		Not available for the relevant years and too fine-grained for the current project
Income	Capital_150k_55_65_shh_perc_2012	Percentage of private single households with the oldest person between 55 and 65 years old on 1 January 2012 and a capital of €100000-€150000 (in 1000)	2012		Not available for the relevant years and too fine-grained for the current project
Income	Capital_150k_65_75_shh_perc_2012	Percentage of private single households with the oldest person between 65 and 75 years old on 1 January 2012 and a capital of €100000-€150000 (in 1000)	2012		Not available for the relevant years and too fine-grained for the current project
Income	Capital_150k_75p_shh_perc_2012	Percentage of private single households with the oldest person 75 years older or older on 1 January 2012 and a capital of €100000-€150000 (in 1000))	2012		Not available for the relevant years and too fine-grained for the current project
Income	Capital_tot_300k_shh_perc_2012	Percentage of private single households with the oldest person 55 years or older on 1 January 2012 and a capital of €150000-€300000 (in 1000)	2012		Not available for the relevant years and too fine-grained for the current project
Income	Capital_300k_55_65_shh_perc_2012	Percentage of private single households with the oldest person between 55 and 65 years old on 1 January 2012 and a capital of €150000-€300000 (in 1000)	2012		Not available for the relevant years and too fine-grained for the current project
Income	Capital_300k_65_75_shh_perc_2012	Percentage of private single households with the oldest person between 65 and 75 years old on 1 January 2012 and a capital of €150000-€300000 (in 1000)	2012		Not available for the relevant years and too fine-grained for the current project
Income	Capital_300k_75p_shh_perc_2012	Percentage of private single households with the oldest person 75 years older or older on 1 January 2012 and a capital of €150000-€300000 (in 1000)	2012		Not available for the relevant years and too fine-grained for the current project
Income	Capital_tot_300kp_shh_perc_2012	Percentage of private single households with the oldest person 55 years or older on 1 January 2012 and a capital of >€300000 (in 1000)	2012		Not available for the relevant years and too fine-grained for the current project
Income	Capital_300kp_55_65_shh_perc_2012	Percentage of private single households with the oldest person between 55 and 65 years old on 1 January 2012 and a capital of >€300000 (in 1000)	2012		Not available for the relevant years and too fine-grained for the current project
Income	Capital_300kp_65_75_shh_perc_2012	Percentage of private single households with the oldest person between 65 and 75 years old on 1 January 2012 and a capital of >€300000 (in 1000)	2012		Not available for the relevant years and too fine-grained for the current project
Income	Capital_300kp_75p_shh_perc_2012	Percentage of private single households with the oldest person 75 years older or older on 1 January 2012 and a capital of >€300000 (in 1000)	2012		Not available for the relevant years and too fine-grained for the current project
Income	Capital_tot_mhh_perc_2012	Percentage of private multi-person households with the oldest person 55 years or older on 1 January 2012 (in 1000)	2012		Not available for the relevant years and too fine-grained for the current project
Income	Capital_tot_55_65_mhh_perc_2012	Percentage of private multi-person households with the oldest person between 55 and 65 years old on 1 January 2012 (in 1000)	2012		Not available for the relevant years and too fine-grained for the current project
Income	Capital_tot_65_75_mhh_perc_2012	Percentage of private multi-person households with the oldest person between 65 and 75 years old on 1 January 2012 (in 1000)	2012		Not available for the relevant years and too fine-grained for the current project
Income	Capital_tot_75p_mhh_perc_2012	Percentage of private multi-person households with the oldest person 75 years old or older 1 January 2012 (in 1000)	2012		Not available for the relevant years and too fine-grained for the current project
Income	Capital_tot_35k_mhh_perc_2012	Percentage of private multi-person households with the oldest person 55 years or older on 1 January 2012 and a capital of <€35000 (in 1000)	2012		Not available for the relevant years and too fine-grained for the current project
Income	Capital_35k_55_65_mhh_perc_2012	Percentage of private multi-person households with the oldest person between 55 and 65 years old on 1 January 2012 and a capital of <€35000 (in 1000)	2012		Not available for the relevant years and too fine-grained for the current project
Income	Capital_35k_65_75_mhh_perc_2012	Percentage of private multi-person households with the oldest person between 65 and 75 years old on 1 January 2012 and a capital of <€35000 (in 1000)	2012		Not available for the relevant years and too fine-grained for the current project
Income	Capital_35k_75p_mhh_perc_2012	Percentage of private multi-person households with the oldest person 75 years older or older on 1 January 2012 and a capital of <€35000 (in 1000)	2012		Not available for the relevant years and too fine-grained for the current project
Income	Capital_tot_100k_mhh_perc_2012	Percentage of private multi-person households with the oldest person 55 years or older on 1 January 2012 and a capital of €35000-€100000 (in 1000)	2012		Not available for the relevant years and too fine-grained for the current project
Income	Capital_100k_55_65_mhh_perc_2012	Percentage of private multi-person households with the oldest person between 55 and 65 years old on 1 January 2012 and a capital of €35000-€100000 (in 1000	2012		Not available for the relevant years and too fine-grained for the current project
Income	Capital_100k_65_75_mhh_perc_2012	Percentage of private multi-person households with the oldest person between 65 and 75 years old on 1 January 2012 and a capital of €35000-€100000 (in 1000)	2012		Not available for the relevant years and too fine-grained for the current project
Income	Capital_100k_75p_mhh_perc_2012	Percentage of private multi-person households with the oldest person 75 years older or older on 1 January 2012 and a capital of €35000-€100000 (in 1000)	2012		Not available for the relevant years and too fine-grained for the current project
Income	Capital_tot_150k_mhh_perc_2012	Percentage of private multi-person households with the oldest person 55 years or older on 1 January 2012 and a capital of €100000-€150000 (in 1000)	2012		Not available for the relevant years and too fine-grained for the current project
Income	Capital_150k_55_65_mhh_perc_2012	Percentage of private multi-person households with the oldest person between 55 and 65 years old on 1 January 2012 and a capital of €100000-€150000 (in 1000)	2012		Not available for the relevant years and too fine-grained for the current project
Income	Capital_150k_65_75_mhh_perc_2012	Percentage of private multi-person households with the oldest person between 65 and 75 years old on 1 January 2012 and a capital of €100000-€150000 (in 1000)	2012		Not available for the relevant years and too fine-grained for the current project
Income	Capital_150k_75p_mhh_perc_2012	Percentage of private multi-person households with the oldest person 75 years older or older on 1 January 2012 and a capital of €100000-€150000 (in 1000))	2012		Not available for the relevant years and too fine-grained for the current project
Income	Capital_tot_300k_mhh_perc_2012	Percentage of private multi-person households with the oldest person 55 years or older on 1 January 2012 and a capital of €150000-€300000 (in 1000)	2012		Not available for the relevant years and too fine-grained for the current project
Income	Capital_300k_55_65_mhh_perc_2012	Percentage of private multi-person households with the oldest person between 55 and 65 years old on 1 January 2012 and a capital of €150000-€300000 (in 1000)	2012		Not available for the relevant years and too fine-grained for the current project
Income	Capital_300k_65_75_mhh_perc_2012	Percentage of private multi-person households with the oldest person between 65 and 75 years old on 1 January 2012 and a capital of €150000-€300000 (in 1000)	2012		Not available for the relevant years and too fine-grained for the current project
Income	Capital_300k75p_mhh_perc_2012	Percentage of private multi-person households with the oldest person 75 years older or older on 1 January 2012 and a capital of €150000-€300000 (in 1000)	2012		Not available for the relevant years and too fine-grained for the current project
Income	Capital_tot_300kp_mhh_perc_2012	Percentage of private multi-person households with the oldest person 55 years or older on 1 January 2012 and a capital of >€300000 (in 1000)	2012		Not available for the relevant years and too fine-grained for the current project
Income	Capital_300kp_55_65_mhh_perc_2012	Percentage of private multi-person households with the oldest person between 55 and 65 years old on 1 January 2012 and a capital of >€300000 (in 1000)	2012		Not available for the relevant years and too fine-grained for the current project
Income	Capital_300kp_65_75_mhh_perc_2012	Percentage of private multi-person households with the oldest person between 65 and 75 years old on 1 January 2012 and a capital of >€300000 (in 1000)	2012		Not available for the relevant years and too fine-grained for the current project
Income	Capital_300kp_75p_mhh_perc_2012	Percentage of private multi-person households with the oldest person 75 years older or older on 1 January 2012 and a capital of >€300000 (in 1000)	2012		Not available for the relevant years and too fine-grained for the current project
Core Neigborhood Characteristics	Urbanization	Urbanization	2004.2	x
Core Neigborhood Characteristics	Number_of_men	Number of men	2004.2		Information on the number of men and women is present, for the relevant years, in the category "population and households".
Core Neigborhood Characteristics	Number_of_women	Number of women	2004.2		Information on the number of men and women is present, for the relevant years, in the category "population and households".
Core Neigborhood Characteristics	Men_women_0_15	Percentage of men and women between 0 and 15 years old	2004.2		Information on the number of men and women is present, for the relevant years, in the category "population and households".
Core Neigborhood Characteristics	Men_women_15_25	Percentage of men and women between 15 and 25 years old	2004.2		Information on the number of men and women is present, for the relevant years, in the category "population and households".
Core Neigborhood Characteristics	Men_women_25_45	Percentage of men and women between 25 and 45 years old	2004.2		Information on the number of men and women is present, for the relevant years, in the category "population and households".
Core Neigborhood Characteristics	Men_women_45_65	Percentage of men and women between 45 and 65 years old	2004.2		Information on the number of men and women is present, for the relevant years, in the category "population and households".
Core Neigborhood Characteristics	Men_women_65plus	Percentage of men and women 65 years or older	2004		Information on the number of men and women is present, for the relevant years, in the category "population and households".
Core Neigborhood Characteristics	Non_western_immigrants	Number of non-western immigrants	2004.2		Immigration information is included in the "households and population" category
Core Neigborhood Characteristics	Private_households_size	Mean household size	2004.2		To preserve power, the category is not further subdivided into more fine-grained variables
Core Neigborhood Characteristics	Housing	Housing stock	2004.2		Housing stock information is included in the "housing stock" category
Core Neigborhood Characteristics	Mean_house_value	Mean value of houses	2004.2	x
Core Neigborhood Characteristics	Fiscaalmaandinkomen	Fiscal month income	2004		To preserve power, the category is not further subdivided into more fine-grained variables
Core Neigborhood Characteristics	Low_incomes	Percentage of persons with a low income	2004		Not clear how the classification of "low" and "high"was done.
Core Neigborhood Characteristics	High_incomes	Percentage of persons with a high income	2004		Not clear how the classification of "low" and "high"was done.
Core Neigborhood Characteristics	Uitkeringsontvangers	Percentage of 'uitkeringsontvangers' (benefit receivers)	2004		Not available for the relevant years.
Core Neigborhood Characteristics	Zelfstandigen	Percentage of 'zelfstandigen' (independents)	2004		To preserve power, the category is not further subdivided into more fine-grained variables
Core Neigborhood Characteristics	OAD	Omgevingsadressendichtheid' (registered housing density)	2010		To preserve power, the category is not further subdivided into more fine-grained variables
Core Neigborhood Characteristics	Total_men_women	Total number of men and women	2010		To preserve power, the category is not further subdivided into more fine-grained variables
Core Neigborhood Characteristics	Men_women_67_75	Percentage of men and women beteen 65 and 75 years old	2010		Information on the number of men and women is present, for the relevant years, in the category "population and households".
Core Neigborhood Characteristics	Men_women_75plus	Percentage of men and women 75 years or older	2010		Information on the number of men and women is present, for the relevant years, in the category "population and households".
Core Neigborhood Characteristics	Number_private_single_households_2010	Number of private single households	2010		To preserve power, the category is not further subdivided into more fine-grained variables
Core Neigborhood Characteristics	Number_one_adult_households_2010	Number of households with one adult	2010		To preserve power, the category is not further subdivided into more fine-grained variables
Core Neigborhood Characteristics	Multiperson_households_without_children_2010	Number of multiperson households without children	2010		To preserve power, the category is not further subdivided into more fine-grained variables
Core Neigborhood Characteristics	Number_two_adults_households_2010	Number of households with two adults	2010		To preserve power, the category is not further subdivided into more fine-grained variables
Land use	Opp_totaal	Total number of hectares	1996-2003	x
Land use	Opp_verkeer	Number of hectares related to traffic	1996-2003	x
Land use	Opp_bebouwd	Number of built hectares	1996-2003	x
Land use	Opp_semi_bebouwd	Number of semi-built hectares	1996-2003	x
Land use	Opp_recreatie	Number of hectares related to recreation	1996-2003	x
Land use	Opp_landbouw	Number of hectares related to agriculture	1996-2003	x
Land use	Opp_bos_en_natuur	Number of hectares related to forrest and nature	1996-2003	x
Land use	Opp_binnenwater	Number of hectares related to inland water	1996-2003	x
Land use	Opp_buitenwater	Number of hectares related to open water	1996-2003	x
Land use	Opp_buitenland	Number of hectares related to foreign countries	1996-2003	x
Land use	Perc_opp_verkeer	Percentage of area related to traffic	1996-2003	x
Land use	Perc_opp_bebouwd	Percentage of built area	1996-2003	x
Land use	Perc_opp_semibebouwd	Percentage of semi-built area	1996-2003	x
Land use	Perc_opp_recreatie	Percentage of area related to recreation	1996-2003	x
Land use	Perc_opp_landbouw	Percentage of area related to agriculture	1996-2003	x
Land use	Perc_opp_bos_natuur	Percentage of area related to forrest and nature	1996-2003	x
Land use	Perc_opp_binnenwater	Percentage of area related to inland water	1996-2003	x
Land use	Perc_opp_buitenwater	Percentage of area related to open water	1996-2003	x
Land use	Perc_opp_buitenland	Percentage of area related to foreign countries	1996-2003	x
Land use	Opp_spoorweg	Number of hectares related to rail	1996-2003	x
Land use	Opp_hoofdweg	Number of hectares related to main road	1996-2003	x
Land use	Opp_vliegveld	Number of hectares related to airport	1996-2003	x
Land use	Opp_woongebied	Number of hectares related to residential area	1996-2003	x
Land use	Opp_detailhandel_en_horeca	Number of hectares related to retail and horeca	1996-2003	x
Land use	Opp_openbare_voorziening	Number of hectares related to public facilities	1996-2003	x
Land use	Opp_sociaalculturele_voorziening	Number of hectares related to socio-cultural facilities	1996-2003	x
Land use	Opp_bedrijfsterrein	Number of hectares related to business	1996-2003	x
Land use	Opp_stortplaats	Number of hectares related to dump	1996-2003	x
Land use	Opp_wrakkenopslagplaats	Number of hectares related to wreckage dump	1996-2003	x
Land use	Opp_begraafplaats	Number of hectares related to cemetary	1996-2003	x
Land use	Opp_delfstofwinplaats	Number of hectares related to mineral extraction sites	1996-2003	x
Land use	Opp_bouwterrein	Number of hectares related to site	1996-2003	x
Land use	Opp_semi_verhard_overig_terrein	Number of hectares related to semi-paved area	1996-2003	x
Land use	Opp_park_en_plantsoen	Number of hectares related to parks and plantation	1996-2003	x
Land use	Opp_sportterrein	Number of hectares related to sport	1996-2003	x
Land use	Opp_volkstuin	Number of hectares related to community garden	1996-2003	x
Land use	Opp_dagrecreatief_terrein	Number of hectares related to daytrips	1996-2003	x
Land use	Opp_verblijfsrecreatie	Number of hectares related to accomodation recreation	1996-2003	x
Land use	Opp_glastuinbouw	Number of hectares related to glastuinbouw	1996-2003	x
Land use	Opp_overig_agrarisch_gebruik	Number of hectares related to agricultural area	1996-2003	x
Land use	Opp_bos	Number of hectares related to forrest	1996-2003	x
Land use	Opp_droog_natuurlijk_terrein	Number of hectares related to dry natural area	1996-2003	x
Land use	Opp_nat_natuurlijk_terrein	Number of hectares related to wet natural area	1996-2003	x
Land use	Opp_Ijsselmeer_Markermeer	Number of hectares related to Ijsselmeer / Markermeer	1996-2003		Information about inland/open water and wet natural areas is already contained in other variables.
Land use	Opp_afgesloten_zeearm	Number of hectares related to closed sea-arm	1996-2003		Information about inland/open water and wet natural areas is already contained in other variables.
Land use	Opp_Rijn_Maas	Number of hectares related to Rijn & Maas	1996-2003		Information about inland/open water and wet natural areas is already contained in other variables.
Land use	Opp_randmeer	Number of hectares related to randmeer	1996-2003		Information about inland/open water and wet natural areas is already contained in other variables.
Land use	Opp_spaarbekken	Number of hectares related to spaarbekken	1996-2003		Information about inland/open water and wet natural areas is already contained in other variables.
Land use	Opp_water_met_recreatieve_functie	Number of hectares related to water met recreative function	1996-2003		Information about inland/open water and wet natural areas is already contained in other variables.
Land use	Opp_water_met_delfstofwinningsfunctie	Number of hectares related to water met mineral extraction function	1996-2003		Information about inland/open water and wet natural areas is already contained in other variables.
Land use	Opp_vloei_en_of_slibveld	Number of hectares related to sewage/sludge field	1996-2003		Information about inland/open water and wet natural areas is already contained in other variables.
Land use	Opp_overig_binnenwater	Number of hectares related to remaining inland water	1996-2003		Information about inland/open water and wet natural areas is already contained in other variables.
Land use	Opp_Waddenzee_Eems_Dollard	Number of hectares related to Waddenzee, Eems, Dollard	1996-2003		Information about inland/open water and wet natural areas is already contained in other variables.
Land use	Opp_Oosterschelde	Number of hectares related to Oosterschelde	1996-2003		Information about inland/open water and wet natural areas is already contained in other variables.
Land use	Opp_Westerschelde	Number of hectares related to Westerschelde	1996-2003		Information about inland/open water and wet natural areas is already contained in other variables.
Land use	Opp_Noordzee	Number of hectares related to Noordzee	1996-2003		Information about inland/open water and wet natural areas is already contained in other variables.
Land use	Opp_buitenland _A	Number of hectares related to foreign countries	1996-2003		Similar to variable "opp_buitenland"
Land use	Oppervlakte_land	Number of hectares related to land	1996-2003		Information about land already is already contained in the variable "opp_droog_natuurlijk terrein"
Land use	Stedelijk_Bodemgebruik	Number of hectares related to urban land use	1996-2003	x
Land use	Niet_stedelijk_bodemgebruik	Number of hectares related to non-urban land use	1996-2003	x
Land use	Personen_per_hectare	Number of persons per hectare	1996-2003	x
Livability	gemcode	Municipality code	1998,2002,2006,2008,2010,2012		Not necessary an environmental exposure variable but can be used to classify postalcodes at the municipality level
Livability	lbrmtr (leefbaarometer)	LBM (leefbaarometer) total score	1998,2002,2006,2008,2010,2012	x
Livability	bev (samenstelling bevolking score)	Score population compostion	1998,2002,2006,2008,2010,2012	x
Livability	lftsam (sociale samenhang)	Score social cohesion	1998,2002,2006,2008,2010,2012	x
Livability	publ (publieke ruimte)	Score public space	1998,2002,2006,2008,2010,2012	x
Livability	veilig (veiligheid)	Score safety	1998,2002,2006,2008,2010,2012	x
Livability	vrz (voorzieningen)	Score level of resources	1998,2002,2006,2008,2010,2012	x
Livability	won (woningvoorraad)	Score housing	1998,2002,2006,2008,2010,2012	x
Livability	lbm9802	Development of LBM total score from 1998 to 2002	2002,2006,2008,2010,2012	x
Livability	lbm0206	Development of LBM total score from 2002 to 2006	2006,2008,2010,2012		Not the relevant years
Livability	lbm0608	Development of LBM total score from 2006 to 2008	2008,2010,2012		Not the relevant years
Livability	lbm0810	Development of LBM total score from 2008 to 2010	2010.2	x
Livability	lbm1012	Development of LBM total score from 2010 to 2012	2012		Not the relevant years
Living environment typology	Woonmilieu	Living environment typology	2006.2		Not available for the relevant years
Musea, music theater and poppodia	Musea	Number of museums	2011-2015		Not available for the relevant years
Musea, music theater and poppodia	Musea_100000	Number of museums per 100000 residents	2011-2015		Not available for the relevant years
Musea, music theater and poppodia	Muziektheaters	Number of music theaters	2011-2015		Not available for the relevant years
Musea, music theater and poppodia	Muziektheaters_100000	Number of music theaters per 100000 residents	2011-2015		Not available for the relevant years
Musea, music theater and poppodia	Poppodia	Number of poppodia	2011-2015		Not available for the relevant years
Musea, music theater and poppodia	Poppodia_100000	Number of poppodia per 100000 residents	2011-2015		Not available for the relevant years
Offices, Retail and Bussinesses	kantoor_huur_verhuurde_kantoorpanden	Office rent: rental office buildings (number)	1990-2014	x
Offices, Retail and Bussinesses	kantoor_huur_totale_oppervlakte_verhuurde_kantoorpanden	Office rent: total surface rental office buildings (m2)	1990-2014		To preserve power, the category is not further subdivided into more fine-grained variables
Offices, Retail and Bussinesses	kantoor_huur_gemiddelde_oppervlakte_per_kantoorpand	Office rent: mean surface per office building (m2)	1990-2014		To preserve power, the category is not further subdivided into more fine-grained variables
Offices, Retail and Bussinesses	kantoor_huur_gemiddelde_verhuurprijs_per_kantoorpand	Office rent: mean rental price per office building	1990-2014		To preserve power, the category is not further subdivided into more fine-grained variables
Offices, Retail and Bussinesses	kantoor_huur_gemiddelde_verhuurprijs_per_m2	Office rent: mean rental price per m2	1990-2014		To preserve power, the category is not further subdivided into more fine-grained variables
Offices, Retail and Bussinesses	kantoor_koop_verkochte_kantoorpanden	Office bought: sold office buildings (number)	1990-2014	x
Offices, Retail and Bussinesses	kantoor_koop_totale_oppervlakte_verkochte_kantoorpanden	Office bought: total surface sold office buildings (m2)	1990-2014		To preserve power, the category is not further subdivided into more fine-grained variables
Offices, Retail and Bussinesses	kantoor_koop_gemiddelde_oppervlakte_per_kantoorpand	Office bought: mean surface per office buillding (m2)	1990-2014		To preserve power, the category is not further subdivided into more fine-grained variables
Offices, Retail and Bussinesses	kantoor_koop_gemiddelde_verkoopprijs_per_kantoorpand	Office bought: mean selling price per offfice building	1990-2014		To preserve power, the category is not further subdivided into more fine-grained variables
Offices, Retail and Bussinesses	kantoor_koop_gemiddelde_verkoopprijs_per_m2	Office bought: mean selling price per m2	1990-2014		To preserve power, the category is not further subdivided into more fine-grained variables
Offices, Retail and Bussinesses	winkel_huur_verhuurde_winkelpanden	Store rent: rented stores (number)	1990-2014	x
Offices, Retail and Bussinesses	winkel_huur_totale_oppervlakte_verhuurde_winkelpanden	Store rent: total surface rented stores (m2)	1990-2014		To preserve power, the category is not further subdivided into more fine-grained variables
Offices, Retail and Bussinesses	winkel_huur_gemiddelde_oppervlakte_per_winkelpand	Store rent: mean surface per store (m2)	1990-2014		To preserve power, the category is not further subdivided into more fine-grained variables
Offices, Retail and Bussinesses	winkel_huur_gemiddelde_verhuurprijs_per_winkelpand	Store rent: mean rental price per store	1990-2014		To preserve power, the category is not further subdivided into more fine-grained variables
Offices, Retail and Bussinesses	winkel_huur_gemiddelde_verhuurprijs_per_m2	Store rent: mean rental price per m2	1990-2014		To preserve power, the category is not further subdivided into more fine-grained variables
Offices, Retail and Bussinesses	winkel_koop_verkochte_winkelpanden	Store bought: sold stores	1990-2014	x
Offices, Retail and Bussinesses	winkel_koop_totale_oppervlakte_verkochte_winkelpanden	Store bought: total surface area bought stores (m2)	1990-2014		To preserve power, the category is not further subdivided into more fine-grained variables
Offices, Retail and Bussinesses	winkel_koop_gemiddelde_oppervlakte_per_winkelpand	Store bought: mean surface area per store (m2)	1990-2014		To preserve power, the category is not further subdivided into more fine-grained variables
Offices, Retail and Bussinesses	winkel_koop_gemiddelde_verkoopprijs_per_winkelpand	Store bought: mean selling price per store	1990-2014		To preserve power, the category is not further subdivided into more fine-grained variables
Offices, Retail and Bussinesses	winkel_koop_gemiddelde_verkoopprijs_per_m2	Store bought: mean selling price per m2	1990-2014		To preserve power, the category is not further subdivided into more fine-grained variables
Offices, Retail and Bussinesses	bedrijf_huur_verhuurde_bedrijfspanden	Company rent: rented company buildings (number)	1990-2014	x
Offices, Retail and Bussinesses	bedrijf_huur_totale_oppervlakte_verhuurde_bedrijfspanden	Company rent: total surface area per company building (m2)	1990-2014		To preserve power, the category is not further subdivided into more fine-grained variables
Offices, Retail and Bussinesses	bedrijf_huur_gemiddelde_oppervlakte_per_bedrijfspand	Company rent: mean surface area per company building (m2)	1990-2014		To preserve power, the category is not further subdivided into more fine-grained variables
Offices, Retail and Bussinesses	bedrijf_huur_gemiddelde_verhuurprijs_per_bedrijfspand	Company rent: mean rental price per company building	1990-2014		To preserve power, the category is not further subdivided into more fine-grained variables
Offices, Retail and Bussinesses	bedrijf_huur_gemiddelde_verhuurprijs_per_m2	Company rent: mean rental price per m2	1990-2014		To preserve power, the category is not further subdivided into more fine-grained variables
Offices, Retail and Bussinesses	bedrijf_koop_verkochte_bedrijfspanden	Company bought: sold company buildings	1990-2014	x
Offices, Retail and Bussinesses	bedrijf_koop_totale_oppervlakte_verkochte_bedrijfspanden	Company bought: total surface sold company buildings (m2)	1990-2014		To preserve power, the category is not further subdivided into more fine-grained variables
Offices, Retail and Bussinesses	bedrijf_koop_gemiddelde_oppervlakte_per_bedrijfspand	Company bought: mean surface area per company building (m2)	1990-2014		To preserve power, the category is not further subdivided into more fine-grained variables
Offices, Retail and Bussinesses	bedrijf_koop_gemiddelde_verkoopprijs_per_bedrijfspand	Company bought: mean selling price per company building	1990-2014		To preserve power, the category is not further subdivided into more fine-grained variables
Offices, Retail and Bussinesses	bedrijf_koop_gemiddelde_verkoopprijs_per_m2	Company bought: mean selling price per m2	1990-2014		To preserve power, the category is not further subdivided into more fine-grained variables
Population and households	Total_men_women	Total number of men and women on January 1,	1998-2014	x
Population and households	Men_women_0_5	Total number of men and women between 0-5 years	1998-2014		To preserve power, the category is not further subdivided into more fine-grained variables
Population and households	Men_women_5_10	Total number of men and women between 5-10 years	1998-2014		To preserve power, the category is not further subdivided into more fine-grained variables
Population and households	Men_women_10_15	Total number of men and women between 10-15 years	1998-2014		To preserve power, the category is not further subdivided into more fine-grained variables
Population and households	Men_women_15_20	Total number of men and women between 15-20 years	1998-2014		To preserve power, the category is not further subdivided into more fine-grained variables
Population and households	Men_women_20_25	Total number of men and women between 20-25 years	1998-2014		To preserve power, the category is not further subdivided into more fine-grained variables
Population and households	Men_women_25_30	Total number of men and women between 25-30 years	1998-2014		To preserve power, the category is not further subdivided into more fine-grained variables
Population and households	Men_women_30_35	Total number of men and women between 30-35 years	1998-2014		To preserve power, the category is not further subdivided into more fine-grained variables
Population and households	Men_women_35_40	Total number of men and women between 35-40 years	1998-2014		To preserve power, the category is not further subdivided into more fine-grained variables
Population and households	Men_women_40_45	Total number of men and women between 40-45 years	1998-2014		To preserve power, the category is not further subdivided into more fine-grained variables
Population and households	Men_women_45_50	Total number of men and women between 45-50 years	1998-2014		To preserve power, the category is not further subdivided into more fine-grained variables
Population and households	Men_women_50_55	Total number of men and women between 50-55 years	1998-2014		To preserve power, the category is not further subdivided into more fine-grained variables
Population and households	Men_women_55_60	Total number of men and women between 55-60 years	1998-2014		To preserve power, the category is not further subdivided into more fine-grained variables
Population and households	Men_women_60_65	Total number of men and women between 60-65 years	1998-2014		To preserve power, the category is not further subdivided into more fine-grained variables
Population and households	Men_women_65_70	Total number of men and women between 65-70 years	1998-2014		To preserve power, the category is not further subdivided into more fine-grained variables
Population and households	Men_women_70_75	Total number of men and women between 70-75 years	1998-2014		To preserve power, the category is not further subdivided into more fine-grained variables
Population and households	Men_women_75_80	Total number of men and women between 75-80 years	1998-2014		To preserve power, the category is not further subdivided into more fine-grained variables
Population and households	Men_women_80_85	Total number of men and women between 80-85 years	1998-2014		To preserve power, the category is not further subdivided into more fine-grained variables
Population and households	Men_women_85_90	Total number of men and women between 85-90 years	1998-2014		To preserve power, the category is not further subdivided into more fine-grained variables
Population and households	Men_women_90_95	Total number of men and women between 90-95 years	1998-2014		To preserve power, the category is not further subdivided into more fine-grained variables
Population and households	Men_women_95plus	Total number of men and women who are 95 years or older	1998-2014		To preserve power, the category is not further subdivided into more fine-grained variables
Population and households	Total_Women	Total number of women	1998-2014	x
Population and households	Women_0_5	Total number of women between 0-5 years	1998-2014		To preserve power, the category is not further subdivided into more fine-grained variables
Population and households	Women_5_10	Total number of women between 5-10 years	1998-2014		To preserve power, the category is not further subdivided into more fine-grained variables
Population and households	Women_10_15	Total number of women between 10-15 years	1998-2014		To preserve power, the category is not further subdivided into more fine-grained variables
Population and households	Women_15_20	Total number of women between 15-20 years	1998-2014		To preserve power, the category is not further subdivided into more fine-grained variables
Population and households	Women_20_25	Total number of women between 20-25 years	1998-2014		To preserve power, the category is not further subdivided into more fine-grained variables
Population and households	Women_25_30	Total number of women between 25-30 years	1998-2014		To preserve power, the category is not further subdivided into more fine-grained variables
Population and households	Women_30_35	Total number of women between 30-35 years	1998-2014		To preserve power, the category is not further subdivided into more fine-grained variables
Population and households	Women_35_40	Total number of women between 35-40 years	1998-2014		To preserve power, the category is not further subdivided into more fine-grained variables
Population and households	Women_40_45	Total number of women between 40-45 years	1998-2014		To preserve power, the category is not further subdivided into more fine-grained variables
Population and households	Women_45_50	Total number of women between 45-50 years	1998-2014		To preserve power, the category is not further subdivided into more fine-grained variables
Population and households	Women_50_55	Total number of women between 50-55 years	1998-2014		To preserve power, the category is not further subdivided into more fine-grained variables
Population and households	Women_55_60	Total number of women between 55-60 years	1998-2014		To preserve power, the category is not further subdivided into more fine-grained variables
Population and households	Women_60_65	Total number of women between 60-65 years	1998-2014		To preserve power, the category is not further subdivided into more fine-grained variables
Population and households	Women_65_70	Total number of women between 65-70 years	1998-2014		To preserve power, the category is not further subdivided into more fine-grained variables
Population and households	Women_70_75	Total number of women between 70-75 years	1998-2014		To preserve power, the category is not further subdivided into more fine-grained variables
Population and households	Women_75_80	Total number of women between 75-80 years	1998-2014		To preserve power, the category is not further subdivided into more fine-grained variables
Population and households	Women_80_85	Total number of women between 80-85 years	1998-2014		To preserve power, the category is not further subdivided into more fine-grained variables
Population and households	Women_85_90	Total number of women between 85-90 years	1998-2014		To preserve power, the category is not further subdivided into more fine-grained variables
Population and households	Women_90_95	Total number of women between 90-95 years	1998-2014		To preserve power, the category is not further subdivided into more fine-grained variables
Population and households	Women_95plus	Total number of women who are 95 years or older	1998-2014		To preserve power, the category is not further subdivided into more fine-grained variables
Population and households	Total_Men	Total number of men	1998-2014	x
Population and households	Men_0_5	Total number of men between 0-5 years	1998-2014		To preserve power, the category is not further subdivided into more fine-grained variables
Population and households	Men_5_10	Total number of men between 5-10 years	1998-2014		To preserve power, the category is not further subdivided into more fine-grained variables
Population and households	Men_10_15	Total number of men between 10-15 years	1998-2014		To preserve power, the category is not further subdivided into more fine-grained variables
Population and households	Men_15_20	Total number of men between 15-20 years	1998-2014		To preserve power, the category is not further subdivided into more fine-grained variables
Population and households	Men_20_25	Total number of men between 20-25 years	1998-2014		To preserve power, the category is not further subdivided into more fine-grained variables
Population and households	Men_25_30	Total number of men between 25-30 years	1998-2014		To preserve power, the category is not further subdivided into more fine-grained variables
Population and households	Men_30_35	Total number of men between 30-35 years	1998-2014		To preserve power, the category is not further subdivided into more fine-grained variables
Population and households	Men_35_40	Total number of men between 35-40 years	1998-2014		To preserve power, the category is not further subdivided into more fine-grained variables
Population and households	Men_40_45	Total number of men between 40-45 years	1998-2014		To preserve power, the category is not further subdivided into more fine-grained variables
Population and households	Men_45_50	Total number of men between 45-50 years	1998-2014		To preserve power, the category is not further subdivided into more fine-grained variables
Population and households	Men_50_55	Total number of men between 50-55 years	1998-2014		To preserve power, the category is not further subdivided into more fine-grained variables
Population and households	Men_55_60	Total number of men between 55-60 years	1998-2014		To preserve power, the category is not further subdivided into more fine-grained variables
Population and households	Men_60_65	Total number of men between 60-65 years	1998-2014		To preserve power, the category is not further subdivided into more fine-grained variables
Population and households	Men_65_70	Total number of men between 65-70 years	1998-2014		To preserve power, the category is not further subdivided into more fine-grained variables
Population and households	Men_70_75	Total number of men between 70-75 years	1998-2014		To preserve power, the category is not further subdivided into more fine-grained variables
Population and households	Men_75_80	Total number of men between 75-80 years	1998-2014		To preserve power, the category is not further subdivided into more fine-grained variables
Population and households	Men_80_85	Total number of men between 80-85 years	1998-2014		To preserve power, the category is not further subdivided into more fine-grained variables
Population and households	Men_85_90	Total number of men between 85-90 years	1998-2014		To preserve power, the category is not further subdivided into more fine-grained variables
Population and households	Men_90_95	Total number of men between 90-95 years	1998-2014		To preserve power, the category is not further subdivided into more fine-grained variables
Population and households	Men_95plus	Total number of men who are 95 years or older	1998-2014		To preserve power, the category is not further subdivided into more fine-grained variables
Population and households	Total_immigrants	Total number of immigrants	1998-2014	x
Population and households	Western_immigrants	Total number of Western immigrants	1998-2014	x
Population and households	Non_western_immigrants	Total number of Non-Western immigrants	1998-2014	x
Population and households	Total_private_households	Total number of private households	1998-2014		To preserve power, the category is not further subdivided into more fine-grained variables
Population and households	Private_single_households	Total number of private single households	1998-2014		To preserve power, the category is not further subdivided into more fine-grained variables
Population and households	Private_multiperson_household_nochildren	Total number of private multiperson households without children	1998-2014		To preserve power, the category is not further subdivided into more fine-grained variables
Population and households	Private_multiperson_household_children	Total number of private multiperson households with children	1998-2014		To preserve power, the category is not further subdivided into more fine-grained variables
Population and households	Private_households_size	Average household size	1998-2014		To preserve power, the category is not further subdivided into more fine-grained variables
Population and households	Municipality_code	Municipality code	1998-2014		Does not reflect an environmental exposure variable but rather a different means of classification (on municipality level)
Population and households	Municipality (name)	Name of municipality	1998-2014		Does not reflect an environmental exposure variable but rather a different means of classification (on municipality level)
Primary education	Scholen_basisonderwijs	Schools primary education	2001-2015	x
Primary education	Leerlingen_basisonderwijs_totaal	Pupils primary education total	2001-2015	x
Primary education	Leerlingen_basisonderwijs_leeftijd_4_jaar	Pupils primary education age 4	2001-2015		To preserve power, the category is not further subdivided into more fine-grained variables
Primary education	Leerlingen_basisonderwijs_leeftijd_5_jaar	Pupils primary education age 5	2001-2015		To preserve power, the category is not further subdivided into more fine-grained variables
Primary education	Leerlingen_basisonderwijs_leeftijd_6_jaar	Pupils primary education age 6	2001-2015		To preserve power, the category is not further subdivided into more fine-grained variables
Primary education	Leerlingen_basisonderwijs_leeftijd_7_jaar	Pupils primary education age 7	2001-2015		To preserve power, the category is not further subdivided into more fine-grained variables
Primary education	Leerlingen_basisonderwijs_leeftijd_8_jaar	Pupils primary education age 8	2001-2015		To preserve power, the category is not further subdivided into more fine-grained variables
Primary education	Leerlingen_basisonderwijs_leeftijd_9_jaar	Pupils primary education age 9	2001-2015		To preserve power, the category is not further subdivided into more fine-grained variables
Primary education	Leerlingen_basisonderwijs_leeftijd_10_jaar	Pupils primary education age 10	2001-2015		To preserve power, the category is not further subdivided into more fine-grained variables
Primary education	Leerlingen_basisonderwijs_leeftijd_11_jaar	Pupils primary education age 11	2001-2015		To preserve power, the category is not further subdivided into more fine-grained variables
Primary education	Leerlingen_basisonderwijs_leeftijd_12_jaar	Pupils primary education age 12	2001-2015		To preserve power, the category is not further subdivided into more fine-grained variables
Primary education	Leerlingen_basisonderwijs_leeftijd_13_jaar	Pupils primary education age 13	2001-2015		To preserve power, the category is not further subdivided into more fine-grained variables
Primary education	Leerlingen_basisonderwijs_leeftijd_14_jaar	Pupils primary education age 14	2001-2015		To preserve power, the category is not further subdivided into more fine-grained variables
Primary education	Leerlingen_basisonderwijs_meisjes	Pupils primary education female	2001-2015		To preserve power, the category is not further subdivided into more fine-grained variables
Primary education	Leerlingen_basisonderwijs_jongens	Pupils primary education male	2001-2015		To preserve power, the category is not further subdivided into more fine-grained variables
Primary education	Perc_leerlingen_basisonderwijs_lft_4_jaar	Perc pupils primary education age 4	2001-2015		To preserve power, the category is not further subdivided into more fine-grained variables
Primary education	Perc_leerlingen_basisonderwijs_lft_5_jaar	Perc pupils primary education age 5	2001-2015		To preserve power, the category is not further subdivided into more fine-grained variables
Primary education	Perc_leerlingen_basisonderwijs_lft_6_jaar	Perc pupils primary education age 6	2001-2015		To preserve power, the category is not further subdivided into more fine-grained variables
Primary education	Perc_leerlingen_basisonderwijs_lft_7_jaar	Perc pupils primary education age 7	2001-2015		To preserve power, the category is not further subdivided into more fine-grained variables
Primary education	Perc_leerlingen_basisonderwijs_lft_8_jaar	Perc pupils primary education age 8	2001-2015		To preserve power, the category is not further subdivided into more fine-grained variables
Primary education	Perc_leerlingen_basisonderwijs_lft_9_jaar	Perc pupils primary education age 9	2001-2015		To preserve power, the category is not further subdivided into more fine-grained variables
Primary education	Perc_leerlingen_basisonderwijs_lft_10_jaar	Perc pupils primary education age 10	2001-2015		To preserve power, the category is not further subdivided into more fine-grained variables
Primary education	Perc_leerlingen_basisonderwijs_lft_11_jaar	Perc pupils primary education age 11	2001-2015		To preserve power, the category is not further subdivided into more fine-grained variables
Primary education	Perc_leerlingen_basisonderwijs_lft_12_jaar	Perc pupils primary education age 12	2001-2015		To preserve power, the category is not further subdivided into more fine-grained variables
Primary education	Perc_leerlingen_basisonderwijs_lft_13_jaar	Perc pupils primary education age 13	2001-2015		To preserve power, the category is not further subdivided into more fine-grained variables
Primary education	Perc_leerlingen_basisonderwijs_lft_14_jaar	Perc pupils primary education age 14	2001-2015		To preserve power, the category is not further subdivided into more fine-grained variables
Secondary education	Vestigingen_voortgezet_onderwijs_totaal	Schools secondary education	2006-2015	x
Secondary education	LL_voortgezet_onderwijs_totaal	Pupils secondary education total	2005-2008,2010-2015	x
Secondary education	LL_voortgezet_onderwijs_mannen	Pupils secondary education male	2005-2008,2010-2015		To preserve power, the category is not further subdivided into more fine-grained variables
Secondary education	LL_voortgezet_onderwijs_vrouwen	Pupils secondary education female	2005-2008,2010-2015		To preserve power, the category is not further subdivided into more fine-grained variables
Secondary education	Perc_LL_voortgezet_onderwijs_mannen	Perc pupils secondary education male	2005-2008,2010-2015		To preserve power, the category is not further subdivided into more fine-grained variables
Secondary education	Perc_LL_voortgezet_onderwijs_vrouwen	Perc pupils secondary education female	2005-2008,2010-2015		To preserve power, the category is not further subdivided into more fine-grained variables
Secondary education	LL_basisvorming_totaal	Pupils 'basisvorming' total	2006-2008,2010-2015	x
Secondary education	LL_praktijkonderwijs_totaal	Pupils 'praktijkonderwijs' total	2006-2008,2010-2015	x
Secondary education	LL_VWO_totaal	Pupils VWO total	2006-2008,2010-2015	x
Secondary education	LL_HAVO_totaal	Pupils HAVO total	2006-2008,2010-2015	x
Secondary education	LL_VMBO_theoretische_leerweg_totaal	Pupils VMBO theoretical track total	2006-2008,2010-2015		To preserve power, the category is not further subdivided into more fine-grained variables
Secondary education	LL_VMBO_gemengde_leerweg_totaal	Pupils VMBO mixed track total	2006-2008,2010-2015		To preserve power, the category is not further subdivided into more fine-grained variables
Secondary education	LL_VMBO_kader_beroepsgerichte_leerweg_totaal	Pupils VMBO-kader profession-based track total	2006-2008,2010-2015		To preserve power, the category is not further subdivided into more fine-grained variables
Secondary education	LL_VMBO_basis_beroepsgerichte_leerweg_totaal	Pupils VMBO-basis profession-based track total	2006-2008,2010-2015		To preserve power, the category is not further subdivided into more fine-grained variables
Secondary education	LL_overig__totaal	Pupils remaining total	2013.2		Not informative; not clear what "remaining" entails
Secondary education	LL_VO_naar_VAVO_totaal	Pupils VO to VAVO total	2007-2008,2010-2015	x
Secondary education	LL_VMBO_totaal	Pupils VMBO total	2006-2008,2010-2015	x
Secondary education	LL_overig_totaal_2	Pupils remaining total	2007-2008,2010-2015		Not informative; not clear what "remaining" entails
Secondary education	Perc_LL_basisvorming_totaal	Perc pupils basisvorming	2006-2008,2010-2015		The percentages are based on the availability of the data and therefore do not reflect the actual percentages in the Netherlands
Secondary education	Perc_LL_praktijkonderwijs_totaal	Perc pupils praktijkonderwijs	2006-2008,2010-2015		The percentages are based on the availability of the data and therefore do not reflect the actual percentages in the Netherlands
Secondary education	Perc_LL_VWO_totaal	Perc pupils VWO	2006-2008,2010-2015		The percentages are based on the availability of the data and therefore do not reflect the actual percentages in the Netherlands
Secondary education	Perc_LL_HAVO	Perc pupils HAVO	2006-2008,2010-2015		The percentages are based on the availability of the data and therefore do not reflect the actual percentages in the Netherlands
Secondary education	Perc_LL_VMBO_theoretische_leerweg_totaal	Perc pupils VMBO theoretical track	2006-2008,2010-2015		The percentages are based on the availability of the data and therefore do not reflect the actual percentages in the Netherlands
Secondary education	Perc_LL_VMBO_gemengde_leerweg_totaal	Perc pupils VMBO mixed track	2006-2008,2010-2015		The percentages are based on the availability of the data and therefore do not reflect the actual percentages in the Netherlands
Secondary education	Perc_LL_VMBO_kader_beroepsgerichte_leerweg_totaal	Perc pupils VMBO-kader profession-based track	2006-2008,2010-2015		The percentages are based on the availability of the data and therefore do not reflect the actual percentages in the Netherlands
Secondary education	Perc_LL_VMBO_basis_beroepsgerichte_leerweg_totaal	Perc pupils VMBO-basis profession-based track	2006-2008,2010-2015		The percentages are based on the availability of the data and therefore do not reflect the actual percentages in the Netherlands
Secondary education	Perc_LL_overig_totaal	Perc pupils remaining	2013.2		The percentages are based on the availability of the data and therefore do not reflect the actual percentages in the Netherlands
Secondary education	Perc_LL_VO_naar_VAVO_totaal	Perc pupils VO to VAVO total	2007-2008,2010-2015		The percentages are based on the availability of the data and therefore do not reflect the actual percentages in the Netherlands
Secondary education	Perc_LL_overig_totaal_2	Perc pupils remaining	2007-2008,2010-2015		The percentages are based on the availability of the data and therefore do not reflect the actual percentages in the Netherlands
Secondary education	Perc_LL_VMBO_totaal	Perc pupils VMBO	2006-2008,2010-2015		The percentages are based on the availability of the data and therefore do not reflect the actual percentages in the Netherlands
Secondary education	LL_voortgezet_onderwijs_leerjaar_1_woonpostcode	Pupils secondary education year 1	2007-2012,2014-2015		To preserve power, the category is not further subdivided into more fine-grained variables
Secondary education	LL_voortgezet_onderwijs_leerjaar_2_woonpostcode	Pupils secondary education year 2	2007-2012,2014-2015		To preserve power, the category is not further subdivided into more fine-grained variables
Secondary education	LL_voortgezet_onderwijs_leerjaar_3_woonpostcode	Pupils secondary education year 3	2007-2012,2014-2015		To preserve power, the category is not further subdivided into more fine-grained variables
Secondary education	LL_voortgezet_onderwijs_leerjaar_4_woonpostcode	Pupils secondary education year 4	2007-2012,2014-2015		To preserve power, the category is not further subdivided into more fine-grained variables
Secondary education	LL_voortgezet_onderwijs_leerjaar_5_woonpostcode	Pupils secondary education year 5	2007-2012,2014-2015		To preserve power, the category is not further subdivided into more fine-grained variables
Secondary education	LL_voortgezet_onderwijs_leerjaar_6_woonpostcode	Pupils secondary education year 6	2007-2012,2014-2015		To preserve power, the category is not further subdivided into more fine-grained variables
Secondary education	LL_voortgezet_onderwijs_leerjaar_totaal_woonpostcode	Pupils secondary education total	2007-2012,2014-2015		To preserve power, the category is not further subdivided into more fine-grained variables
Socio-economic status	Inkomensontvangers_2008	Number of income recipients	2008		Not available for the relevant years
Socio-economic status	Low_income_2008	Percentage of income recipients with a low income in 2008 (=< €1518 per month)	2008		Not available for the relevant years
Socio-economic status	High_income_2008	Percentage of income recipients with a high income in 2008 (=< €3359 per month)	2008		Not available for the relevant years
Socio-economic status	Uitkeringsontvangers_2008	Number of persons with a fiscal month income from work, pension or payment (uitkering)	2008		Not available for the relevant years
Socio-economic status	Zelfstandigen_2008	Number of income recipients with a fiscal month income and working as 'zelfstandige' (independent)	2008		Not available for the relevant years
Socio-economic status	Fiscaalmaandinkomen_2008	Fiscal month income	2008		Not available for the relevant years
Socio-economic status scores	bevtot	Population total per postalcode	1998,2002,2006,2010,2014	x
Socio-economic status scores	huishoudens	Number of households	1998,2002,2006,2010,2014	x
Socio-economic status scores	rangorde	Rank order neighbourhoods	1998,2002,2006,2010,2014	x
Socio-economic status scores	statusscore	Status score	1998,2002,2006,2010,2014	x
Special education	Scholen_speciaal_onderwijs_totaal	Schools special education total	2004-2015	x
Special education	Scholen_voorgezet_speciaal_onderwijs	Schools (secondary) special education	2004-2015		To preserve power, the category is not further subdivided into more fine-grained variables
Special education	Scholen_speciaal_basisonderwijs	Schools special primary education	2004-2015		To preserve power, the category is not further subdivided into more fine-grained variables
Special education	LL_speciaal_onderwijs_totaal	Pupils special education total	2004-2015	x
Special education	LL_speciaal_onderwijs_totaal_mannen	Pupils special education male	2004-2015		To preserve power, the category is not further subdivided into more fine-grained variables
Special education	LL_speciaal_onderwijs_totaal_vrouwen	Pupils special education female	2004-2015		To preserve power, the category is not further subdivided into more fine-grained variables
Special education	LL_speciaal_basisonderwijs	Pupils special primary education	2004-2015		To preserve power, the category is not further subdivided into more fine-grained variables
Special education	LL_speciaal_basisonderwijs_mannen	Pupils special primary education male	2004-2015		To preserve power, the category is not further subdivided into more fine-grained variables
Special education	LL_speciaal_basisonderwijs_vrouwen	Pupils special primary education female	2004-2015		To preserve power, the category is not further subdivided into more fine-grained variables
Special education	LL_voorgezet_speciaal_onderwijs	Pupils special secondary education total	2004-2015		To preserve power, the category is not further subdivided into more fine-grained variables
Special education	LL_voorgezet_speciaal_onderwijs_mannen	Pupils special secondary education male	2004-2015		To preserve power, the category is not further subdivided into more fine-grained variables
Special education	LL_voorgezet_speciaal_onderwijs_vrouwen	Pupils special secondary education female	2004-2015		To preserve power, the category is not further subdivided into more fine-grained variables
Sport accomodations	Atletiekaccommodaties	Number of athletics accommodations	2012-2015		Not available for the relevant years
Sport accomodations	Sporthallen	Number of indoor sports facilities (sports halls)	2012-2015		Not available for the relevant years
Sport accomodations	Skibanen	Number of ski slopes	2012-2015		Not available for the relevant years
Sport accomodations	Ijsbanen	Number of ice rinks	2012-2015		Not available for the relevant years
Sport accomodations	Binnenzwembad	Number of indoor swimming pools	2010-2015		Not available for the relevant years
Sport accomodations	Buitenzwembad	Number of outdoor swimming pools	2010-2015		Not available for the relevant years
Sport associations	Hockeyverenigingen	Number of hockey clubs	2006-2015	x
Sport associations	Honkbalverenigingen	Number of baseball clubs	2012-2015		Not available for the relevant years
Sport associations	Korfbalverenigingen	Number of korfball clubs	2011-2015		Not available for the relevant years
Sport associations	Tennisverenigingen	Number of tennis clubs	2007-2015	x
Sport associations	Rugbyverenigingen	Number of rugby clubs	2013-2015		Not available for the relevant years
Sport associations	Voetbalverenigingen	Number of football clubs	2006-2015	x
Transactions and average house prices	Transacties_totaal	Transactions total (N)	2000-2015	x
Transactions and average house prices	Appartementen_transacties	Appartment transactions (N)	2000-2015		To preserve power, the category is not further subdivided into more fine-grained variables
Transactions and average house prices	Hoekwoningen_transacties	Cornerhomes transactions (N)	2000-2015		To preserve power, the category is not further subdivided into more fine-grained variables
Transactions and average house prices	tweeondereenkap_woningen_transacties	Semi-detached home transactions (N)	2000-2015		To preserve power, the category is not further subdivided into more fine-grained variables
Transactions and average house prices	Tussenwoningen_transacties	Mid-terrace houses transactions (N)	2000-2015		To preserve power, the category is not further subdivided into more fine-grained variables
Transactions and average house prices	Vrijstaande_woningen_transacties	Detached house transactions (N)	2000-2015		To preserve power, the category is not further subdivided into more fine-grained variables
Transactions and average house prices	Woningtype_onbekend_transacties	Transactions home-type unknown (N)	2000-2015		To preserve power, the category is not further subdivided into more fine-grained variables
Transactions and average house prices	Totaal_gemiddelde_koopsom	Total average purchase price	2000-2015		To preserve power, the category is not further subdivided into more fine-grained variables
Transactions and average house prices	Appartementen_gemiddelde_koopsom	Appartment average purchase price	2000-2015		To preserve power, the category is not further subdivided into more fine-grained variables
Transactions and average house prices	Hoekwoningen_gemiddelde_koopsom	Corner-home average purchase price	2000-2015		To preserve power, the category is not further subdivided into more fine-grained variables
Transactions and average house prices	tweeondereenkap_woningen_gemiddelde_koopsom	Semi-detached homes average purchase price	2000-2015		To preserve power, the category is not further subdivided into more fine-grained variables
Transactions and average house prices	Tussenwoningen_gemiddelde_koopsom	Mid-terrace homes average purchase price	2000-2015		To preserve power, the category is not further subdivided into more fine-grained variables
Transactions and average house prices	Vrijstaande_woningen_gemiddelde_koopsom	Detached houses average purchase price	2000-2015		To preserve power, the category is not further subdivided into more fine-grained variables
Transactions and average house prices	Woningtype_onbekend_gemiddelde_koopsom	Average purchase price home-type unknown	2000-2015		To preserve power, the category is not further subdivided into more fine-grained variables

## Sheet: Supplementary Table S2
Table S2. References to original data sources
Domain	Source	Description
Air pollution	The European Study of Cohorts for Air Pollution Effects (ESCAPE; www.escapeproject.eu)	This project developed land use regression (LUR) models based upon measurements carried out sites from the Dutch national monitoring network (measured at 40 sites (20 for particulate matter metrics) during three 2-week-long measurement campaigns in 2009) and upon Geographic Information System (GIS) predictor variables including traffic intensity, industry, population and residential land use to a…
Accessibility	ABF Research. Accessibility 1998-2005. Data were downloaded from the SWING – Vastgoedmonitor 2007 (ABF Research).	ABF research is a research institute in the Netherlands that collects data from multiple resources and informs private and public companies. While data were downloaded from the SWING monitor, they originate from different sources (mainly statistics Netherlands). The sources used are governmental and nation-wide institutes that are responsible for maintaining databases for the different domains. E…
Facilities cinema's & movie theatres	Dutch Federation for Cinematography – edited by ABF. Cinema’s and movie theaters 2001-2015. Data were downloaded from the Real Estate Monitor 2015 (ABF Research).	see description ABF research accesibility
Facilities Care	1. Adresboek ‘Vestigingen en bedden in de zorg’ en ‘Gehandicaptenzorg’. Voorzieningen – Zorg 2003-2007. Data were downloaded from the SWING – Vastgoedmonitor 2007 (ABF Research). 2. Dendrite. Voorzieningen – Zorg 2003-2007. Data were downloaded from the SWING Vastgoedmonitor 2007 (ABF Research).	see description ABF research accesibility
Facilities Culture	1. Museums Association [In Dutch: Museumvereniging]. Voorzieningen – Cultuur 2001-2007. Data were downloaded from the SWING – Vastgoedmonitor 2007 (ABF Research). 2.Netherlands Theatre Institute [In Dutch: Theater Instituut Nederland (TIN)]. Voorzieningen – Cultuur 2001-2007. Data were downloaded from the SWING – Vastgoedmonitor 2007 (ABF Research). 3. Dutch Federation for Cinematography. [In Dut…	see description ABF research accesibility
Facilities Education	Centrale Financiën Instellingen (CFI). Voorzieningen – onderwijs 1996-2007. Data were downloaded from the SWING Vastgoedmonitor 2007 (ABF Research).	see description ABF research accesibility
Facilties retail outlets	Locatus. Voorzieningen – Verkooppunten 2001-2007. Data were downloaded from the SWING Vastgoedmonitor 2007 (ABF Research).	see description ABF research accesibility
Facilties sport	BSvL – Nederlandse Sport Almanak (NSA). Voorzieningen – Sport 2001-2007. Data were downloaded from the SWING – Vastgoedmonitor 2007 (ABF Research).	see description ABF research accesibility
Housing benefits	1.MVROM / DG Wonen – Huursubsidie. Housing benefit 1998-2006. Data were downloaded from the SWING Vastgoedmonitor 2007 (ABF Research). 2.Belastingdienst. Housing benefit 1998-2006. Data were downloaded from the SWING Vastgoedmonitor 2007 (ABF Research).	see description ABF research accesibility
Housing stock	ABF Research (SYSWOV 2007). Housing stock 1998-2007. Data were downloaded from the SWING – Vastgoedmonitor 2007 (ABF Research). Underlying sources are: Statistics Netherlands, and VROM (WoON).	see description ABF research accesibility
Income	Heerlen/the Hague: CBS, Centrum voor Beleidsstatistiek (Statistics Netherlands), 2011.2	Statistics Netherlands or the “CBS” is by law the central bureau for statistics in the Netherlands (see Houbiers et al4 for more detailed information). It uses national registration resources and the Dutch population register to track social and economic information of all Dutch inhabitants.
Core neighborhood characteristics	Statistics Netherlands. Inhoud Kerncijfers Postcodegebieden 2008-2010. Heerlen/the Hague: Statistics Netherlands, 2012.	see description statistics netherlands at "income".
Land use	Statistics Netherlands – Statistics on Land Use. Land use 1996-2003. Data were downloaded from the SWING – Vastgoedmonitor 2007 (ABF Research).	see description statistics netherlands at "income".
Livability	The owner of the data-sets on livability is the Ministry of the Interior and Kingdom Relations. The Dutch National Data portal have made these data available. Metadata is available on https://data.overheid.nl/data/dataset/scores-leefbaarometer-1998-2012.	LBM (leefbaarometer 1st version, or livability index) data originates from the Dutch ministry of interior and kingdom relations. The instrument was based on indicators from 6 dimensions: housing, population composition, level of resources, safety, social cohesion, and public space. The indicators are extracted from the basic registration addresses and buildings register (BAG), statistics Netherla…
Population and households	Statistics Netherlands. Bevolking en huishoudens; viercijferige postcode (population and households: four-digit postal codes).	see description statistics netherlands at "income".
Primary education	The Education Executive Agency of the Dutch Ministry of Education, Culture and Science – edited by ABF. Primary school 2001-2015. Data were downloaded from the Real Estate Monitor 2015 (ABF Research).	see description ABF research accesibility
Secondary Education	The Education Executive Agency of the Dutch Ministry of Education, Culture and Science – edited by ABF. Secondary education 2005-2015. Data were downloaded from the Real Estate Monitor 2015 (ABF Research).	see description ABF research accesibility
SES scores	Sociaal en Cultureel Planbureau. (2015). Sociaal en Cultureel Planbureau Statusscores. Available: http://www.scp.nl/Onderzoek/Lopend_onderzoek/A_Z_alle_lopende_onderzoeken/Statusscores. Last check: 5 November 2015.	The social and cultural plan bureau (SCP). The SCP is a government agency that conducts research on the social aspects of government policy. We used social economic status scores from the SCP. These scores were based on education, income and position in the labor market. From each 6-character postal code area, one person was asked to report on these topics for the whole area. Validity analyses sh…
Special education	The Education Executive Agency of the Dutch Ministry of Education, Culture and Science – edited by ABF [In Dutch: Dienst Uitvoering Onderwijs (DUO) – Bewerking ABF]. Special education 2004-2015. Data were downloaded from the Real Estate Monitor 2015 (ABF Research).	see description ABF research accesibility
Sport associations	Royal Dutch Hockey Federation – edited by ABF Research. Hockey 2006-2015/ Tennis 2006-2015/ Soccer 2006-2015. Data were downloaded from the Real Estate Monitor 2015 (ABF Research).	see description ABF research accesibility
Transactions	Kadaster. Transacties en koopsommen 2000-2015. Data were downloaded from the Real Estate Monitor 2015 (ABF Research).	see description ABF research accesibility
1. Beelen R, Hoek G, Vienneau D, Eeftens M, Dimakopoulou K, Pedeli X, Tsai M, Künzli N, Schikowski T, Marcon A, Eriksen KT, Raaschou-Nielsen O, Stephanou E, Patelarou E, Lanki T, Yli-Tuomi T, Declercq C, Falq G, Stempfelet M, Birk M, Cyrys C, Von Klot S, Nádor G, Varró MJ, Dédelé A, Gražulevičiené R, Mölter A, Lindley S, Madsen C, Cesaroni G, Ranzi A, Badaloni C, Hoffmann B, Nonnemacher M, Krämer…
2. Eeftens M, Beelen R, De Hoogh K, Bellander T, Cesaroni G, Cirach M, Declercq C, Dédelé A, Dons E, De Nazelle A, Dimakopoulou, Eriksen K, Falq G, Fischer P, Galassi C, Gražulevičiené R, Heinrich J, Hoffmann B, Jerrett M, Keidel D, Korek M, Lanki T, Lindley S, Madsen C, Mölter A, Nádor G, Nieuwenhuijsen M, Nonnemacher M, Pedeli X, Raaschou-Nielsen O, Patelarou E, Quass, U, Ranzi A, Schindler C, …
3.Geerdinck M, Verkleij C, Kathleen G, Muller L. Besteedbare huishoudinkomen naar leeftijd, gemeente, wijk, buurt en postcodegebied, 2009
4. Houbiers, M. (2004). Towards a social statistical database and unified estimates at Statistics Netherlands. Journal of official statistics, 20(1), 55.

## Sheet: Supplementary Table S3
Table S3. Pre-registered table with all variables originally proposed to include in the study.
Domain	Variable (original names)	Description	2002/2003	2009/2010	Included measures	Note	N variables 2002/2003	N variables 2009/2010
Air pollution	NOx_t_new_mean	Mean Mass concentration of NOx (in µg/m3)		x	All included separately			4
Air pollution	PM25abs_t_new_mean	Mean measurement of the blackness of PM2.5 filters; a proxy for carbon which is the dominant light absorbing substance (in 10-5 m-1)		x
Air pollution	PM25_t_new_mean	Mean Mass concentration of particules less than 2.5µm in size (in µg/m3)		x
Air pollution	PMcoarse_t_new_mean	Mean Mass concentration particles between 2.5 and 10.0µm in size (in µg/m3)		x
Accessibility	Jobs_road_15m	Total number of jobs that accessible within 15 minutes over the road	x		All separately	Accessibility population+households - not available for correct years and mostly reflected in standard accessibility category.	8
Accessibility	Jobs_road_45m	Total number of jobs that is accessible within 45 minutes over the road	x
Accessibility	Population_rail_15m	Accessibility of population within 15 minutes on the rail (number of persons)	x
Accessibility	Population_rail_45m	Accessibility of population within 45 minutes on the rail (number of persons)	x
Accessibility	Jobs_rail_15m	Total number of jobs that is accessible within 15 minutes on the rail	x
Accessibility	Jobs_rail_45m	Total number of jobs that is accessible within 45 minutes on the rail	x
Accessibility	Population_road_15m	Accessibility of population within 15 minutes over the road (number of persons)	x
Accessibility	Population_road_45m	Accessibility of population within 45 minutes over the road (number of persons)	x
Facilities cinema's & movie theatres	Totaal_bioscopen_en_filmtheaters	Total number of cinema’s and movie theaters (excl. small theaters)	x	x	Together as facilities cinema's/movie theaters.	We will only use the data for L8, as the same variables (&more ) are present for L6 in facilities culture	1	1
Facilities cinema's & movie theatres	Filmtheaters_klein_vestigingen	Number of small movie theaters		x
Facilities Care	Huisartsen_totaal	Number of general practitioners	x		General practitioners + health centers + dieticians + physiotherapist practices + midwife practices + district nurses + pharmacies + drugstores + kruiswerk head offices + kruiswerk districtbuildings = local care facilities. Psychiatric hospitals + psychiatric centers + GGZ organisations = psychiatric/mental health care facilities.Number of disability organizations = disability care facilities. He…		9
Facilities Care	Gezondheidscentra	Number of health centers	x
Facilities Care	Diëtisten	Number of dieticians	x
Facilities Care	Fysiotherapeutenpraktijken	Number of physiotherapist practices	x
Facilities Care	Verloskundigenpraktijken	Number of midwide practices	x
Facilities Care	Wijkverpleegkundigen	Number of district nurses (wijkverpleegkundigen)	x
Facilities Care	Stadsapotheken	Number of city pharmacies (stadsapotheken)	x
Facilities Care	Drogisterijen	Number of drugstores (drogisterijen, vestigingen)	x
Facilities Care	Psychiatrische_ziekenhuizen	Number of psychiatric hospitals (psychiatrische ziekenhuizen)	x
Facilities Care	Instellingen_gehandicaptenzorg	Number of disability organizations (Instellingen gehandicaptenzorg)	x
Facilities Care	Psychiatrische_centra	Number of psychiatric centers (psychiatrische centra)	x
Facilities Care	GGZ_instellingen	Number of GGZ organizations (GGZ-instellingen)	x
Facilities Care	Kruiswerk_thuiszorg_hoofdkantoren	Number of ‘Kruiswerk & thuiszorg’ (head offices)	x
Facilities Care	Kruiswerk_thuiszorg_wijkgebouwen	Number of 'Kruiswerk & thuiszorg' (districtbuildings)	x
Facilities Care	Ziekenfondsen_hoofdkantoren	Number of health insurance funds (head offices)	x
Facilities Care	Ziekenfondsen_filialen	Number of health insurance funds (branches)	x
Facilities Care	Tandartsenpraktijken	Number of dentist practices	x
Facilities Care	Orthodontistpraktijken	Number of orthodontist practices	x
Facilities Care	Ziekenhuizen	Number of hospitals (ziekenhuizen)	x
Facilities care	Verpleeghuizen	Number of nursing homes	x
Facilities care	Verzorgingshuizen	Number of care homes	x
Facilities care	Serviceflats	Number of service flats	x
Facilities Care	Dagbehandelingsplaatsen	Number of day care places	x
Facilities Care	Aanleunwoningen	Number of aanleunwoningen(senior housing)	x
Facilities Care	GGD_hoofdkantoren	Number of GGD's (main offices)	x
Facilities Care	GGD_bijkantoren	Number of GGD's (non-main offices)	x
Facilities Culture	Totaal_bioscopen_filmtheaters	Total number of cinema's and movie theaters (excl. small)	x		Cinema's and movie theatres + museums + theaters = cultural facilities		1
Facilities Culture	Musea	Total numer of museums	x
Facilities Culture	Theaters	Total number of theatres	x
Facilities Education	Vestigingen_MBO	Number of institutions with secondary vocational education (MBO)	x		all included separately.		18
Facilities Education	Deelnemers_MBO	Number of MBO students	x
Facilities Education	Instellingen_HBO	Number of institutions with higher vocational education (HBO)	x
Facilities Education	studenten_HBO_instellingen	Number of students HBO Institutions	x
Facilities Education	Vestigingen_voortgezet_onderwijs	Number of secondary schools	x
Facilities Education	Aanwezigheid_AVO_VBO_alg_leerjaar	Number of schools with AVO & VBO algemeen leerjaar (general education)	x
Facilities Education	Aanwezigheid_HAVO	Number of schools with HAVO (higher general secondary education)	x
Facilities Education	Aanwezigheid_VMBO_LWOO	Number of schools with VMBO (LWOO) (preparatory secondary vocational education)	x
Facilities Education	Aanwezigheid_Praktijkonderwijs	Number of schools with praktijkonderwijs	x
Facilities Education	Aanwezigheid_VWO	Number of schools with VWO (pre-university education)	x
Facilities Education	Leerlingen_voortgezet_onderwijs	Total number of pupils in secondary education	x
Facilities Education	Leerlingen_AVO_VBO_alg_leerjaar	Total number of pupils AVO/VBO algemeen leerjaar	x
Facilities Education	Leerlingen_HAVO	Total number of pupils HAVO	x
Facilities Education	Leerlingen_praktijkonderwijs_totaal	Total number of pupls praktijkonderwijs	x
Facilities Education	Leerlingen_VMBO_LWOO	Total number of pupils VMBO LWOO	x
Facilities Education	Leerlingen_VWO	Total number of pupils VWO	x
Facilities Education	Scholen_speciaal_onderwijs	Number of schools with special education	x
Facilities Education	Leerlingen_speciaal_onderwijs	Total number of pupils at schools with special education	x
Facilties retail outlets	Verkooppunten_Totaal	Total number of retail outlets	x		all included separately		2
Facilties retail outlets	Verkooppunten_Leegstand	Total number of vacant retail outlets	x
Facilties sport	Sporthallen_sportzalen	Total number of sportshalls & gyms	x		All variables together = sports facilties in general.		1
Facilties sport	Zwembaden	Total number of swimming pools	x
Facilties sport	Draf_renbanen	Total number of horse racing tracks	x
Facilties sport	Bowlingbanen	Total number of bowling alleys	x
Facilties sport	Golfcourses	Total number of golf courses	x
Facilties sport	Atletiekbanen	Total number of athletics tracks	x
Facilties sport	Kunstijsbanen	Total number of ice skating rinks	x
Facilties sport	Kunstskibanen	Total number of artificial ski slopes	x
Facilties sport	Tennisbanen_centra	Total number of tennis court centres	x
Facilties sport	Rolschaats_skeelerbanen	Total number of roller skating/ skeeler tracks	x
Facilties sport	Squashbanen	Total number of squash courts	x
Facilties sport	Voetbalstadions_betaald_voetbal	Total number of soccer stadiums (payed soccer)	x
Facilties sport	Maneges	Total number of horse riding centres	x
Facilties sport	Kegelbanen	Total number of skittle alleys	x
Facilties sport	Fitnesscentra	Total number of gyms	x
Facilties sport	Schietbanen	Total number of shooting ranges	x
Facilties sport	Buitensportcomplexen	Total number of outdoor sports centres	x
Housing benefits	Toekenningen_Totaal	Total number of households receiving housing benefit	x		all included separately.		4
Housing benefits	Rekenhuur_Totaal	Accounting rent: total (euro/month)	x
Housing benefits	Rekeninkomen_Totaal	Accoutining income: total (euro/yr)	x
Housing benefits	Huurtoeslag_Totaal	Housing benefits: total (euro/yr)	x
Housing stock	Voorraad_totaal	Total housing stock	x		all included separately.	Percentages will be checked for accuracy with the absolute data	5
Housing stock	Perc_voorraad_koopsector	Percentage housing stock: owner occupied sector	x
Housing stock	Perc_voorraad_huursector	Percentage housing stock: rental sector	x
Housing stock	Perc_voorraad_particuliere_huursector	Percentage housing stock: private rental sector	x
Housing stock	Perc_voorraad_sociale_huursector	Percentage housing stock: social rental sector	x
Income	Total_persons	Total number of persons on December 31, 2009		x	all included separately			6
Income	Persons_disposable_income_0_20	Number of persons that is in the first quintile (0-20%) of disposable income on December 31, 2009		x
Income	Persons_disposable_income_20_40	Number of persons that is in the second quintile (20-40%) of disposable income on December 31, 2009		x
Income	Persons_disposable_income_40_60	Number of persons that is in the third quintile (40-60%) of disposable income on December 31, 2009		x
Income	Persons_disposable_income_60_80	Number of persons that is in the fourth quintile (60-80%) of disposable income on December 31, 2009		x
Income	Persons_disposable_income_80_100	Number of persons that is in the five quintile (80-100%) of disposable income on December 31, 2009		x
Core Neigborhood Characteristics	Urbanization	Urbanization		x	all included separately			2
Core Neigborhood Characteristics	Mean_house_value	Mean value of houses		x
Land use	Opp_totaal	Total number of hectares	x		All the percentage-variables wil be included separately.	For those variables that do not have percentages already available, total number of hectares will be used to calculate these.	45
Land use	Opp_verkeer	Number of hectares related to traffic	x
Land use	Opp_bebouwd	Number of built hectares	x
Land use	Opp_semi_bebouwd	Number of semi-built hectares	x
Land use	Opp_recreatie	Number of hectares related to recreation	x
Land use	Opp_landbouw	Number of hectares related to agriculture	x
Land use	Opp_bos_en_natuur	Number of hectares related to forest and nature	x
Land use	Opp_binnenwater	Number ofhectares related to inland water (binnenwater)	x
Land use	Opp_buitenwater	Number of hectares related to open water (buitenwater)	x
Land use	Opp_buitenland	Number of hectares related to foreign land	x
Land use	Perc_opp_verkeer	Percentage of area related to traffic	x
Land use	Perc_opp_bebouwd	Percentage of built area	x
Land use	Perc_opp_semibebouwd	Percentage of semi-built area	x
Land use	Perc_opp_recreatie	Percentage of are related to recreation	x
Land use	Perc_opp_landbouw	Percentage of area related to agriculture	x
Land use	Perc_opp_bos_natuur	Percentage of area related to forest and nature	x
Land use	Perc_opp_binnenwater	Percentage of area related to inland water	x
Land use	Perc_opp_buitenwater	Percentage of area related to open water	x
Land use	Perc_opp_buitenland	Percentage of area related to foreign land	x
Land use	Opp_spoorweg	Number of hectares related to rail	x
Land use	Opp_hoofdweg	Number of hectares related to main road	x
Land use	Opp_vliegveld	Number of hectares related to airport	x
Land use	Opp_woongebied	Number of hectares related to residential area	x
Land use	Opp_detailhandel_en_horeca	Number of hectares related to retail and horeca	x
Land use	Opp_openbare_voorziening	Number of hectares related to public facilties	x
Land use	Opp_sociaalculturele_voorziening	Number of hectares related to socio-cultural facilities	x
Land use	Opp_bedrijfsterrein	Number of hectares related to bussiness	x
Land use	Opp_stortplaats	Number of hectares related to dump	x
Land use	Opp_wrakkenopslagplaats	Number of hectares related to wreckage dump (wrakkenopslagplaats)	x
Land use	Opp_begraafplaats	Number of hectares related to cemetary	x
Land use	Opp_delfstofwinplaats	Number of hectares related to mineral extraction site (delfstofwinplaats)	x
Land use	Opp_bouwterrein	Number of hectares related to construction site (bouwterrein)	x
Land use	Opp_semi_verhard_overig_terrein	Number of hectares related to semi-paved area	x
Land use	Opp_park_en_plantsoen	Number of hectares related to parks and plantation	x
Land use	Opp_sportterrein	Number of hectares related to sport	x
Land use	Opp_volkstuin	Number of hectares related to community garden (volkstuin)	x
Land use	Opp_dagrecreatief_terrein	Number of hectares related to daytrips	x
Land use	Opp_verblijfsrecreatie	Number of hectares related to accomodation recreation (verblijfsrecreatie)	x
Land use	Opp_glastuinbouw	Number of hectares related to greenhouses	x
Land use	Opp_overig_agrarisch_gebruik	Number of hectares related to other agricultural use	x
Land use	Opp_bos	Number of hectares related to forest	x
Land use	Opp_droog_natuurlijk_terrein	Number of hectares related to dry natural area	x
Land use	Opp_nat_natuurlijk_terrein	Number of hectares related to wet natural area	x
Land use	Stedelijk_Bodemgebruik	Number of hectares related to urban land use	x
Land use	Niet_stedelijk_bodemgebruik	Number of hectares related to non-urban land use	x
Land use	Personen_per_hectare	Number of persons per hectare	x
Livability	lbrmtr (leefbaarometer)	LBM (leefbaarometer) total score	x	x	all included separately.		8	8
Livability	bev (samenstelling bevolking score)	Score population composition	x	x
Livability	lftsam (sociale samenhang)	Score social cohesion	x	x
Livability	publ (publieke ruimte)	Score public space	x	x
Livability	veilig (veiligheid)	Score safety	x	x
Livability	vrz (voorzieningen)	Score level of resources	x	x
Livability	won (woningvoorraad)	Score housing	x	x
Livability	lbm9802	Development of the LBM score from 1998 to 2002	x
Offices, Retail and Bussinesses	kantoor_huur_gemiddelde_verhuurprijs_per_m2	Office rent: mean renting price per m2	x	x	all included separately.		6	6
Offices, Retail and Bussinesses	kantoor_koop_gemiddelde_verkoopprijs_per_m2	Office purchased: mean purchase price per m2	x	x
Offices, Retail and Bussinesses	winkel_huur_gemiddelde_verhuurprijs_per_m2	Store rent: mean renting price per m2	x	x
Offices, Retail and Bussinesses	winkel_koop_gemiddelde_verkoopprijs_per_m2	Store purchased: mean purchase price per m2	x	x
Offices, Retail and Bussinesses	bedrijf_huur_gemiddelde_verhuurprijs_per_m2	Business rent: mean renting price per m2	x	x
Offices, Retail and Bussinesses	bedrijf_koop_gemiddelde_verkoopprijs_per_m2	Bussiness purchase: mean purchase price per m2	x	x
Population and households	Total_men_women	Total number of men and women	x	x	all included separately.		6	6
Population and households	Total_women	Total number of women	x	x
Population and households	Total_men	Total number of men	x	x
Population and households	Total_immigrants	Total number of immigrants	x	x
Population and households	Western_immigrants	Total number of western immigrants	x	x
Population and households	Non_western_immigrants	Total number of non-western immigrants	x	x
Primary education	Scholen_basisonderwijs	Schools primary education	x	x	all included separately.		2	2
Primary education	Leerlingen_basisonderwijs_totaal	Pupils primary education total	x	x
Secondary Education	Vestigingen_voortgezet_onderwijs_totaal	Total schools with secondary education		x	all included separately.	We will use 2010 as a closest measure for L8.		8
Secondary Education	LL_voortgezet_onderwijs_totaal	Total number of pupils enrolled in secondary education		x
Secondary Education	LL_basisvorming_totaal	Total number of pupils in basisvorming (basic education)		x
Secondary Education	LL_praktijkonderwijs_totaal_	Total number of pupils in praktijkonderwijs(practical education)		x
Secondary Education	LL_VWO_totaal	Total number of pupils enrolled in VWO (pre-university education)		x
Secondary Education	LL_HAVO_totaal	Total number of pupils enrolled in HAVO (higher general secondary education)		x
Secondary Education	LL_VO_naar_VAVO_totaal	Total number of pupils from VO to VAVO (adult education to secondary adult education)		x
Secondary Education	LL_VMBO_totaal	Total number of students enrolled in VMBO (preparatory secondary vocational education)		x
SES scores	bevtot	Population total	x		all included separetely.		4
SES scores	huishoudens	Number of households	x
SES scores	rangorde	Rank order neighbourhood	x
SES scores	statusscore	Status Score	x
Special education	Scholen_speciaal_onderwijs_totaal	School special education total		x	all included separately.			2
Special education	LL_speciaal_onderwijs_totaal	Pupils special education total		x
Sport associations	Hockeyverenigingen	Number of hockeyclubs		x	Add together to one variable reflecting sport associations	These sport variables cannot be added to the other category as they are not available for the same years		1
Sport associations	Tennisverenigingen	Number of tennis clubs		x
Sport associations	Voetbalverenigingen	Number of soccer clubs		x
Transactions	Totaal_gemiddelde_koopsom	Total mean house transactions	x	x			1	1
						Total	121	47
								168

## Sheet: Supplementary Table S4
Table S4. Changes in variable inclusion post pre-registration
Domain	Variable	Description	Note	Decision
Facilities Education	Vestigingen_MBO	Number of institutions with secondary vocational education (MBO)	Quality control revealed the dataset missed most MBO institutions	Exclude N=4 variables
	Deelnemers_MBO	Number of MBO students	Quality control revealed the dataset missed most MBO institutions
	Instellingen_HBO	Number of institutions with higher vocational education (HBO)	Quality control revealed the dataset missed most HBO institutions
	studenten_HBO_instellingen	Number of students HBO Institutions	Quality control revealed the dataset missed most HBO institutions
Land use	Opp_nat_natuurlijk_terrein	Number of hectares related to wet natural area	Quality control revealed that most of the data in this variable was missing	Exclude N=10 variables
	Opp_verkeer	Number of hectares related to traffic	This variable was already available as a percentage of the n of total hectares
	Opp_bebouwd	Number of built hectares	This variable was already available as a percentage of the n of total hectares
	Opp_semi_bebouwd	Number of semi-built hectares	This variable was already available as a percentage of the n of total hectares
	Opp_recreatie	Number of hectares related to recreation	This variable was already available as a percentage of the n of total hectares
	Opp_landbouw	Number of hectares related to agriculture	This variable was already available as a percentage of the n of total hectares
	Opp_bos_en_natuur	Number of hectares related to forest and nature	This variable was already available as a percentage of the n of total hectares
	Opp_binnenwater	Number ofhectares related to inland water (binnenwater)	This variable was already available as a percentage of the n of total hectares
	Opp_buitenwater	Number of hectares related to open water (buitenwater)	This variable was already available as a percentage of the n of total hectares
	Opp_buitenland	Number of hectares related to foreign land	This variable was already available as a percentage of the n of total hectares
Livability	lbm0810	Development of LBM total score from 2008 to 2010	The variable was constant	Exclude N=1 variable
Offices, Retail and Bussinesses	kantoor_huur_gemiddelde_verhuurprijs_per_m2	Office rent: mean renting price per m2	Quality revealed that most of the fields in this variable were missing data	Exclude N=12 variables
	kantoor_koop_gemiddelde_verkoopprijs_per_m2	Office purchased: mean purchase price per m2	Quality revealed that most of the fields in this variable were missing data
	winkel_huur_gemiddelde_verhuurprijs_per_m2	Store rent: mean renting price per m2	Quality revealed that most of the fields in this variable were missing data
	winkel_koop_gemiddelde_verkoopprijs_per_m2	Store purchased: mean purchase price per m2	Quality revealed that most of the fields in this variable were missing data
	bedrijf_huur_gemiddelde_verhuurprijs_per_m2	Business rent: mean renting price per m2	Quality revealed that most of the fields in this variable were missing data
	bedrijf_koop_gemiddelde_verkoopprijs_per_m2	Bussiness purchase: mean purchase price per m2	Quality revealed that most of the fields in this variable were missing data
Population and Households	Total_men_women	Total number of men and women	Since the variables in the domain "population and households" do not reflect environmental variables but specifically focus on population groups, we decide to exclude these variables from our analyses	Exclude N=6 variables
	Total_women	Total number of women
	Total_men	Total number of men
	Total_immigrants	Total number of immigrants
	Western_immigrants	Total number of western immigrants
	Non_western_immigrants	Total number of non-western immigrants
SES scores	bevtot	Population total	Initially preregistered as only available at 1 timepoint, but eventually available for 2	Include N=4 variables
	huishoudens	Number of households	Initially preregistered as only available at 1 timepoint, but eventually available for 2
	rangorde	Rank order neighbourhood	Initially preregistered as only available at 1 timepoint, but eventually available for 2
	statusscore	Status Score	Initially preregistered as only available at 1 timepoint, but eventually available for 2

## Sheet: Supplementary Table S5
Table S5. Descriptives for the environmental exposure variables
Domain	Variable	M±SD	Range	N postal codes
Accessibility	Population rail 15m	26919 ± 30823.01	0-209800	9851
Accessibility	Jobs rail 15m	13735 ± 21508.6	0-185300	9851
Accessibility	Population rail 45m	203913 ± 273129.7	0-1639000	9851
Accessibility	Jobs rail 45m	115945 ± 171767.8	0-1012400	9851
Accessibility	Population road 15m	312637 ± 281681.3	0-1549000	9851
Accessibility	Population road 45m	3049828 ± 1839836	0-7545500	9851
Accessibility	Jobs road 45m	1482336 ± 930916.4	0-3683700	9851
Accessibility	Jobs road 15m	160273 ± 160842.5	0-781700	9851
Air Pollution	PM coarse	8.27 ± 0.61	7.60-11.86	11974
Air Pollution	NOx	33.50 ± 8.45	8.45-75.44	11974
Air Pollution	PM25 abs	1.25 ± 0.19	0.85-2.13	11974
Air Pollution	PM25t	16.54 ± 0.62	14.89-17.02	11974
Care	Insurance facilities	0.06 ± 0.27	0-2	9935
Care	Day care	4.94 ± 14.48	0-409	9935
Care	Psychiatric care	0.18 ± 0.55	0-5	9935
Care	Elderly care	29.41 ± 54.15	0-362	9935
Care	Local care	10.58 ± 7.67	0-48	9935
Care	Hospitals	0.05 ± 0.24	0-2	9935
Care	Handicap care	1.22 ± 1.61	0-12	9935
Care	GGD	0.08 ± 0.38	0-6	9935
Care	Dental care	0.82 ± 1.36	0-16	9935
Cinema's and movie theaters 2002/2003	Cinema's and movie theatres(excl small)	0.1 ± 0.45	0-6	9851
Cinema's and movie theatres 2009/2010	Small movie theatres	0.03 ± 0.17	0-2	9410
Cinema's and movie theatres 2009/2010	Cinema's and movie theatres(excl small)	0.06 ± 0.32	0-6	9410
Culture	Museums and theatres	0.80 ± 1.82	0-22	9851
Education	Pupils special education	51.76 ± 111.05	0-939	9851
Education	Schools special education	0.38 ± 0.744	0-6	9851
Education	Presence AVO VBO	0.23 ± 0.50	0-4	9851
Education	Students praktijkonderwijs	9.13 ± 36.30	0-395	9851
Education	Students VMBO LWOO	10.49 ± 35.99	0-630	9851
Education	Primary education locations	0.61 ± 0.94	0-6	9851
Education	Presence VMBO LWOO	0.17 ± 0.42	0-3	9851
Education	Presence praktijkonderwijs	0.08 ± 0.28	0-2	9851
Education	Presence HAVO	0.29 ± 0.56	0-3	9851
Education	Students HAVO	73.06 ± 116.15	0-1197	9851
Education	Students VWO	84.47 ± 212.77	0-2309	9851
Education	Students AVO VBO	57.09 ± 154.03	0-1564	9851
Education	Students primary education	443.3 ± 780.39	0-4688	9851
Education	Presence VWO	0.28 ± 0.58	0-5	9851
Housing Benefits	Allocations	488.8 ± 458.88	0-3602	9746
Housing Benefits	Accounting income	13468 ± 606.05	0-17808	9746
Housing Benefits	Accounting rent	344.4 ± 33.12	198-472	9746
Housing Benefits	Housing benefits	1673 ± 246.65	376-2803	9746
Housing Stock	Social rental sector %	31.23 ± 17.03	0-91	9851
Housing Stock	Rental sector %	42.90 ± 18.61	0-93.6	9851
Housing Stock	Owner occupied sector %	57.09 ± 18.61	0-100	9851
Housing Stock	Total	3372 ± 1903.33	0-10375	9851
Housing Stock	Private rental sector %	11.67 ± 11.52	0-79.80	9851
Income	Income 20-40%	0.13 ± 0.05	0.03 - 0.33	10817
Income	Income 80-100%	0.32 ± 0.10	0.06-0.85	11619
Income	Income 40-60%	0.19 ± 0.04	0.08-0.41	11370
Income	Income 0-20%	0.10 ± 0.05	0.02-0.82	10187
Income	Income 60-80%	0.26 ± 005	0.09-0.47	11546
Core Neigborhood Characteristics	Mean house value	245.17 ± 66.02	7.92 - 1520	11854
Core Neigborhood Characteristics	Urbanization	3.27 ± 1.22	1.0-5	11974
Land use	Greenhouse horticulture %	0.55 ± 3.58	0-71.8	9851
Land use	Sports terrain %	2.27 ± 3.66	0-35.5	9851
Land use	Recreation %	7.23 ± 7.67	0-52.2	9851
Land use	Agriculture %	36.73 ± 32.45	0-97.16	9851
Land use	Community garden %	0.36 ± 1.02	0-15.5	9851
Land use	Other agricultural use %	36.17 ± 32.21	0-97.3	9851
Land use	Non-urban land use %	44.7 ± 35.56	0-97.7	9851
Land use	Urban land use %	51.16 ± 34.67	1.1-100	9851
Land use	Built area %	36.77 ± 29.09	0-97.01	9851
Land use	Semi-built %	2.32 ± 4.85	0-93.96	9851
Land use	Residential area %	29.45 ± 25.41	0-97.8	9851
Land use	Building site %	.09 ± 3.02	0-100	9851
Land use	Foreign countries %	0.004 ± .04	0-1.56	9851
Land use	N people per hectare	30.46 ± 37.18	0-275	9851
Land use	Businesses %	3.59 ± 6.57	0-71.9	9851
Land use	Mineral extraction sites %	0.06 ± 0.42	0-12.3	9851
Land use	Parks and plantation %	3.75 ± 5.38	0-40.5	9851
Land use	Wreckage dumps %	0.03 ± 0.19	0-4.3	9851
Land use	Airport %	0.03 ± 0.38	0-10.5	9851
Land use	Open water %	0.03 ± 0.33	0-13.67	9851
Land use	Retail and catering industry %	1.07 ± 3.55	0-70.2	9851
Land use	Traffic %	4.94 ± 3.26	0-32.55	9851
Land use	Cemetery %	0.32 ± 1.08	0-18	9851
Land use	Railroad %	0.69 ± 1.71	0-31	9851
Land use	Main road %	4.2 ± 2.50	0-22.8	9851
Land use	Dry natural area %	1.1 ± 5.51	0-74.40	9851
Land use	Day recreational area %	0.47 ± 1.64	0-19.8	9851
Land use	Sociocultural facilities%	1.93 ± 3.55	0-50	9851
Land use	Woods %	6.35 ± 11.43	0-75.6	9851
Land use	Dump %	0.03 ± 0.19	0-4.3	9851
Land use	Accommodation recreation %	0.47 ± 1.64	0-19.8	9851
Land use	Inland water %	4.1 ± 6.73	0-59.91	9851
Land use	Semi paved area %	.1 ± .43	0-11.6	9851
Land use	Woods and nature %	7.98 ± 13.88	0-81.62	9851
Land use	Public facilities %	0.72 ± 1.87	0-31.5	9851
Livability 2002/2003	Population composition score	10.95 ± 17.78	-49.98 - 42.39	9932
Livability 2002/2003	LBM	5.44 ± 0.81	2.0 -7	9932
Livability 2002/2003	Housing score	1.18 ± 26.55	-49.17 - 49.72	9932
Livability 2002/2003	Safety score	6.23 ± 27.60	-50 - 46.95	9932
Livability 2002/2003	Social cohesion score	3.78 ± 14.29	-44.05 - 49.37	9932
Livability 2002/2003	LBM change 1998 -2002	3.05 ± 0.24	3.0 - 5	9893
Livability 2002/2003	Public space score	-0.80 ± 17.92	-49.92 - 50	9932
Livability 2002/2003	Level of resources	-0.70 ± 24.40	-41.73 - 48.70	9932
Livability 2009/2010	Population composition score	14.22 ± 15.70	-49.90 - 41.65	11953
Livability 2009/2010	LBM	5.64 ± 0.67	3.0-7	11953
Livability 2009/2010	Housing score	8.25 ± 23.32	-48 - 49.52	11953
Livability 2009/2010	Safety score	12.92 ± 24.17	-50 - 48.89	11953
Livability 2009/2010	Level of resources	-6.68 ± 22.56	-41.74 - 48.70	11953
Livability 2009/2010	Public space score	5.91 ± 20.66	-49.89 - 50	11953
Livability 2009/2010	Social cohesion score	3.55 ± 12.36	-49.85 - 47.61	11953
Primary Education 2002/2003	Schools primary education	3.21 ± 1.99	0-11	9851
Primary Education 2002/2003	Pupils primary education	781.7 ± 515.19	0-3187	9851
Primary Education 2009/2010	Schools primary education	3.11 ± 1.93	0-10	9410
Primary Education 2009/2010	Pupils primary education	787.6 ± 538.17	0-3034	9410
Retail outlets	Total N of retail outlets	99.33 ± 149.05	0-1819	9851
Retail outlets	Total N of empty retail outlets	4.77 ± 11.52	0-134	9851
Secondary Education	Students from VO to VAVO	3.54 ± 9.30	0-102	11974
Secondary Education	Students basisvorming	138 ± 252.59	0-209	11974
Secondary Education	Students VWO	94.13 ± 245.74	0-2869	11974
Secondary Education	Students secondary education	438.2 ± 803.07	0-5364	11974
Secondary Education	Students HAVO	86.02 ± 201.26	0-1535	11974
Secondary Education	Total schools with secondary education	0.57 ± 0.93	0-6	11974
Secondary Education	Students praktijkonderwijs	10.3 ± 43.15	0-502	11974
Secondary Education	Students VMBO	106.1 ± 209.73	0-1507	11974
SES scores 2002/2003	Status score neighbourhoods	-0.19 ± 0.78	-7.21 - 2.30	9899
SES scores 2002/2003	Rank order neighbourhoods	1690 ± 986.83	3.0 - 3449.0	9899
SES scores 2002/2003	Population total	7999 ± 4138.25	200-23070	9900
SES scores 2002/2003	Number of households	3526 ± 2030.02	100-12679	9899
SES scores 2009/2010	Status score neighbourhoods	0.26 ± 0.94	-5.44 - 3.01	11904
SES scores 2009/2010	Rank order neighbourhoods	1641 ± 965.28	1.0-3496	11905
SES scores 2009/2010	Number of households	3421 ± 1931.95	10-13236	11905
SES scores 2009/2010	Population total	7898 ± 4275.41	195-28310	11900
Special Education	Schools special education	0.35 ± 0.73	0-6	9410
Special Education	Students special education	44.17 ± 102.21	0-1040	9410
Sport	All sports facilities	3.35 ± 2.84	0-15	9851
Sport associations	All combined	1.78 ± 1.71	0-17	9410
Transactions 2002/2003	Total mean house transactions	211654 ± 73986.56	31765-823611	9676
Transactions 2009/2010	Total mean house transactions	264085 ± 103583.4	45000-1952929	9072

## Sheet: Supplementary Table S6
Table S6. Number of participants per postal code (PC).
	2002/2003		2009/2010
N people per PC	People in total	N PCs	People in total	N PCs
1	474	474	499	499
2	684	342	806	403
3	729	243	966	322
4	904	226	968	242
5	780	156	975	195
6	810	135	1038	173
7	763	109	847	121
8	600	75	856	107
9	450	50	909	101
10	520	52	660	66
11	352	32	495	45
12	348	29	540	45
13	338	26	390	30
14	210	15	392	28
15	315	21	270	18
16	240	15	192	12
17	221	13	221	13
18	234	13	234	13
19	114	6	95	5
20	200	10	120	6
21	147	7	126	6
22	132	6	88	4
23	23	1	92	4
24	24	1	24	1
25	75	3	50	2
26	26	1	26	1
27	81	3	0	0
28	28	1	0	0
29	0	0	29	1
30	30	1	0	0
31	31	1	31	1
32	0	0	0	0
33	33	1	0	0
34	0	0	0	0
35	35	1	0	0
36	0	0	36	1
Total	9951	2069	11975	2465

## Sheet: Supplementary Table S7
Table S7. Correlations between the significant environmental variables from the EnWAS
2002/2003	1. Livability rank order	2. Livability status scores	3. Housing benefit allocations	4. Housing stock: owner-occupied %	5. Housing stock: Rental %	6. Housing stock: Social rent %	7. Population Composition	8. Livability Meter score	9. Housing score	10. Safety
1. Livability rank order	1
2. Livability status scores	-0.908198	1
3. Housing benefit allocations	0.421565	-0.472595	1
4. Housing stock: owner-occupied %	-0.445545	0.500875	-0.723597	1
5. Housing stock: Rental %	0.445549	-0.500878	0.723597	-1	1
6. Housing stock: Social rent %	0.525192	-0.571832	0.724768	-0.81837	0.818368	1
7. Population Composition	-0.714637	0.784052	-0.67885	0.662082	-0.662083	-0.69248	1
8. Livability Meter score	-0.495844	0.595817	-0.750746	0.774335	-0.774334	-0.728997	0.82846	1
9. Housing score	-0.369229	0.412149	-0.738532	0.87932	-0.879318	-0.810303	0.619488	0.785994	1
10. Safety	-0.303091	0.378604	-0.694297	0.736933	-0.736931	-0.621775	0.643633	0.817607	0.780698	1
2009/2010	1. % people 2nd quintile income	2. % people 3d quintile income	3. % people 5th quintile income	4. Mean house value	5. Livability meter score	6. Housing score	7. Population composition	8. Safety	9. Livability rank order	10. Livability status scores	11. Mean house transactions
1. % people 2nd quintile income	1
2. % people 3d quintile income	0.584755	1
3. % people 5th quintile income	-0.85014	-0.764024	1
4. Mean house value	-0.72131	-0.669411	0.830692	1
5. Livability meter score	-0.690273	-0.351167	0.607965	0.581767	1
6. Housing score	-0.627399	-0.295804	0.511452	0.50138	0.775055	1
7. Population composition	-0.784385	-0.522581	0.727911	0.671453	0.868473	0.665859	1
8. Safety	-0.518502	-0.120345	0.423153	0.431889	0.801273	0.737571	0.656266	1
9. Livability rank order	0.752817	0.632408	-0.804064	-0.684509	-0.508053	-0.41755	-0.649794	-0.276909	1
10. Livability status scores	-0.7955	-0.58277	0.790252	0.679101	0.612514	0.474447	0.727552	0.358456	-0.925421	1
11. Mean house transactions	-0.474741	-0.515889	0.614464	0.709071	0.378608	0.307046	0.456233	0.263641	-0.478086	0.460321	1

## Sheet: Supplementary Table S8
Table S8. All multilevel and GEE associations
Domain	Variable	β GEE	P-value GEE	β GEE with eai	P-value GEE with eai	β GEE with eai & sesj	P-value GEE with eai + sesj
Accessibility	Population rail 15m	-0.01312197	0.249106171	-0.033197462	0.007368563	-0.01858883	0.1207982
Accessibility	Jobs rail 15m	-0.008492226	0.455794469	-0.031266133	0.01077214	-0.01705879	0.1459845
Accessibility	Population rail 45m	-0.007720921	0.503633977	-0.019907530	0.1136622	-0.006024859	0.626376
Accessibility	Jobs rail 45m	-0.006488766	0.580033214	-0.02394977	0.05874880	-0.009830531	0.4231886
Accessibility	Population road 15m	-0.00484548	0.683307936	-0.022178338	0.09462955	-0.01831075	0.1276471
Accessibility	Population road 45m	-0.004705358	0.686241889	-0.012871828	0.3094197	-0.01557508	0.1868965
Accessibility	Jobs road 45m	-0.00406695	0.727504551	-0.012370387	.3298190	-0.01549947	0.1898816
Accessibility	Jobs road 15m	-0.001026748	0.929852090	-0.023645158	.06859703	-0.01894756	0.1069151
Air Pollution	PM coarse	-0.02548033	0.02038668	-0.027433500	0.01190267	-0.02688117	0.01328251
Air Pollution	NOx	-0.01197188	0.2622182	-0.01462193	0.1710011	-0.01983518	0.06541724
Air Pollution	PM25 abs	-0.00805913	0.4367057272	-0.01244080	0.2396132	-0.01954194	0.06717524
Air Pollution	PM25t	-0.004838735	0.6309538	-0.007727187	0.4612159	-0.01211078	0.2497559
Care	Insurance facilities	0.01918982	0.087800119	0.01918982	0.087800119	0.01133488	0.3494241
Care	Day care	0.01162315	0.216578780	0.006575219	0.4945979	0.009206603	0.3355975
Care	Psychiatric care	0.008318484	0.461943191	-0.007977182	0.5218962	-0.008280107	0.5057939
Care	Elderly care	0.004079074	0.714417021	0.002894297	0.8056115	0.007554477	0.5259225
Care	Local care	0.003376932	0.75780973	-0.02272595	0.06193831	-0.01703383	0.1674501
Care	Hospitals	-0.002658766	0.8337775	-0.005790821	0.6720792	-0.005724048	0.6728602
Care	Handicap care	-0.002195145	0.839862512	-0.02133264	0.0853066	-0.01995618	0.1082271
Care	GGD	-0.00167950	0.880565715	-0.01257041	0.3177695	-0.003462591	0.7820519
Care	Dental care	0.000842909	0.938160124	-0.02661918	0.02442082	-0.03049510	0.01029055
Cinema's and movie theaters L6	Cinema's and movie theatres(excl small)	0.001207713	0.911220969	-0.012704815	0.304846	-0.01176366	0.3417878
Cinema's and movie theatres L8	Small movie theatres	-0.003195042	0.7680494	-0.003165578	0.7699127	0.0002620159	0.9807256
Cinema's and movie theatres L8	Cinema's and movie theatres(excl small)	-0.001364999	0.9034417	-0.004615476	0.6820622	-0.003706651	0.7420583
Culture	Museums and theatres	0.01611714	0.098605792	-0.002613014	0.8129073	-0.002999787	0.7870974
Education	Pupils special education	-0.02401352	0.032700845	-0.03828730	0.002963991	-0.03051704	0.01927743
Education	Schools special education	-0.02219548	0.061286286	-0.03711651	0.005574924	-0.02886269	0.03588692
Education	Presence AVO VBO	-0.01392321	0.233777858	-0.02364940	0.07605154	-0.01549408	0.2482886
Education	Students praktijkonderwijs	-0.01590880	0.235840963	-0.02101422	0.1688124	-0.01247886	0.4187175
Education	Students VMBO LWOO	-0.01285315	0.298694875	-0.009865030	0.4083652	-0.0003135364	0.9793863
Education	Primary education locations	-0.01180144	0.30449907	-0.02188882	0.08335912	-0.01463582	0.2479765
Education	Presence VMBO LWOO	-0.01036149	0.372406501	0.002500305	0.8376375	0.01105788	0.366147
Education	Presence praktijkonderwijs	-0.008449586	0.457206984	-0.009935134	0.4266153	-0.001808222	0.8853781
Education	Presence HAVO	-0.007080115	0.530284751	-0.02183386	0.08071301	-0.02103302	0.09116179
Education	Students HAVO	-0.006298695	0.558759335	-0.02268932	0.06437014	-0.02232028	0.06785461
Education	Students VWO	0.005681495	0.584991333	-0.01835979	0.1115161	-0.01893376	0.1001525
Education	Students AVO VBO	-0.004471686	0.657814062	-0.016661071	0.151864	-0.01143600	0.3223819
Education	Students primary education	-0.004565631	0.680551904	-0.01882296	0.1276838	-0.01505348	0.2209769
Education	Presence VWO	0.00238771	0.827804598	-0.01532820	0.2132148	-0.01523505	0.2147597
Housing Benefits	Allocations	-0.04515818	0.0001219374	-0.06071476	0.000002146568	-0.04021110	0.009212514
Housing Benefits	Accounting income	-0.02889883	0.007128197	-0.008329895	0.4881648	X	X
Housing Benefits	Accounting rent	0.007104055	0.52250797	0.009058514	0.4626011	-0.02043372	0.135376
Housing Benefits	Housing benefits	0.005894289	0.601917932	0.006518466	0.6002762	-0.01787818	0.1818027
Housing Stock	Social rental sector %	-0.066093109	0.00000002136302	-0.06994165	0.00000004251644	-0.05399560	0.0009849663
Housing Stock	Rental sector %	-0.051208348	0.00001147367	-0.06972237	0.00000003048982	-0.05275946	0.0004550159
Housing Stock	Owner occupied sector %	0.050858007	0.00001314147	0.06933114	0.0000000362977	0.05276679	0.0004554047
Housing Stock	Total	-0.01549760	0.160474333	-0.039252791	0.001179667	-0.02769257	0.02467809
Housing Stock	Private rental sector %	0.01506603	0.174160394	-0.007356124	0.5468167	-0.01138826	0.3507952
Income	Income 20-40%	-0.07570403	0.00000000002366077	-0.07334867	0.0000000007586492	X	X
Income	Income 80-100%	0.06849105	0.00000000004889458	0.061327042	0.00000001345220	X	X
Income	Income 40-60%	-0.05929635	0.00000001209145	-0.05062513	0.000002175492	X	X
Income	Income 0-20%	-0.02260461	0.03472999	-0.02509530	0.02316098	X	X
Income	Income 60-80%	0.008511115	0.3905068	0.009989187	0.3293892	X	X
Core Neigborhood Characteristics	Mean house value	0.06391708	0.00000000005214865	0.058592587	0.00000000471531	0.034761599	0.005052944
Core Neigborhood Characteristics	Urbanization	0.03627150	0.03472999	0.037284178	0.02316098	0.03034355	0.03472999
Land use	Greenhouse horticulture %	0.02626162	0.002835817	0.03435531	0.000008179891	0.02954551	0.0001124164
Land use	Sports terrain %	-0.03315923	0.003298207	-0.026872096	0.03096872	-0.02281682	0.06628341
Land use	Recreation %	-0.02947307	0.007456573	-0.03250743	0.007171282	-0.02686763	0.02799031
Land use	Agriculture %	0.02648008	0.016676135	0.05106886	0.00003063061	0.04089100	0.001075373
Land use	Community garden %	-0.02490815	0.021679182	-0.01736158	0.1636228	-0.01099079	0.378095
Land use	Other agricultural use %	0.02377888	0.031808568	0.04733731	0.0001135934	0.03748783	0.002717549
Land use	Non-urban land use %	0.02346502	0.037089463	0.04946345	0.00006422430	0.03626635	0.004494788
Land use	Urban land use %	-0.02346266	0.037494242	-0.04961323	0.00006635712	-0.03648260	0.004447099
Land use	Built area %	-0.02190757	0.051949848	-0.05270794	0.00002648893	-0.03949121	0.002341915
Land use	Semi-built %	0.01767744	0.072456236	0.01985943	0.04554021	0.01888092	0.05952249
Land use	Residential area %	-0.01954451	0.080508017	-0.04682416	0.0001689639	-0.03531314	0.005697566
Land use	Building site %	0.01316507	0.120466761	0.012463757	0.1067027	0.01224202	0.1328631
Land use	Foreign countries %	-0.01815882	0.124716558	-0.017027703	0.06927408	-0.01566352	0.09518434
Land use	N people per hectare	-0.01734095	0.125691223	-0.03924468	0.0016481	-0.0206152	0.1216543
Land use	Businesses %	-0.01655495	0.134116175	-0.020623150	0.08739856	-0.01128163	0.349376
Land use	Mineral extraction sites %	-0.01845115	0.178249348	-0.024098252	0.1336934	-0.02375986	0.1385259
Land use	Parks and plantation %	-0.01537015	0.180739772	-0.03027431	0.01632412	-0.02404257	0.06164659
Land use	Wreckage dumps %	-0.01240592	0.207854197	-0.02075434	0.1115106	-0.01996301	0.12753
Land use	Airport %	0.009973469	0.26583957	0.014802450	0.1188464	0.01275836	0.1850885
Land use	Open water %	0.008374927	0.295183745	0.004899025	0.5672334	0.005304532	0.5419839
Land use	Retail and catering industry %	-0.01189752	0.343182080	-0.03069786	0.03287109	-0.02612625	0.06453473
Land use	Traffic %	-0.01121087	0.371717665	-0.015945655	0.2286031	-0.004850008	0.7152106
Land use	Cemetery %	-0.01243875	0.422429012	-0.013629808	0.4075564	-0.008270562	0.6056414
Land use	Railroad %	-0.01066555	0.466836558	-0.013997619	0.369399	-0.004308982	0.781463
Land use	Main road %	-0.007962798	0.48148219	-0.012205821	0.303182	-0.003872924	0.7467709
Land use	Dry natural area %	-0.006286998	0.579072543	-0.004329053	0.7408312	-0.009422884	0.4678507
Land use	Day recreational area %	-0.003193088	0.72346235	0.017794866	0.1274154	0.01229177	0.293599
Land use	Sociocultural facilities%	0.003835042	0.731695474	-0.01578183	0.2000544	-0.007116428	0.5662118
Land use	Woods %	-0.003899628	0.737129248	0.004649842	0.7264052	-0.007813542	0.5600867
Land use	Dump %	-0.003055274	0.750938170	-0.005057715	0.688855	-0.008237317	0.5132469
Land use	Accommodation recreation %	-0.003195805	0.776217376	0.002920614	0.797351	-0.0008199127	0.9429188
Land use	Inland water %	-0.002965452	0.791266661	-0.005557412	0.6408234	-0.002535848	0.8326142
Land use	Semi paved area %	0.002608116	0.807516512	0.008867470	0.4520786	0.01253891	0.2810897
Land use	Woods and nature %	-0.001978124	0.867048192	0.007374612	0.5794791	-0.005578157	0.6787466
Land use	Public facilities %	-0.001314391	0.894198422	-0.01566398	0.1696483	-0.009431637	0.4078639
Livability L6	Population composition score	0.057196268	0.000001049564	0.06240041	0.0000006464285	0.04589914	0.02569384
Livability L6	LBM	0.05347998	0.000004998193	0.06025203	0.000001387546	0.03815512	0.01538174
Livability L6	Housing score	0.0517626895	0.000005019506	0.06498809	0.0000001015239	0.04607088	0.0009226106
Livability L6	Safety score	0.04930729	0.00001593528	0.06720135	0.00000007032250	0.05050643	0.0002280421
Livability L6	Social cohesion score	0.02230410	0.045317385	0.03391979	0.004967109	0.01870868	0.1369095
Livability L6	LBM change 1998 -2002	-0.01472127	0.141927174	-0.01508404	0.1749885	-0.01334220	0.245764
Livability L6	Public space score	-0.01201528	0.289346546	-0.01941130	0.1103187	-0.02291673	0.06028049
Livability L6	Level of resources	-0.005923185	0.60407277	-0.02687101	0.03430072	-0.01294901	0.3238689
Livability L8	Population composition score	0.06424553	0.000000002159129	0.059873900	0.00000006778762	0.03351900	0.02128955
Livability L8	LBM	0.05948447	0.00000002191974	0.056412648	0.0000002384172	0.03604801	0.003331392
Livability L8	Housing score	0.05685682	0.00000004913212	0.05698931	0.00000017829	0.03918582	0.0008680185
Livability L8	Safety score	0.04406081	0.00002119296	0.043298734	0.00005059051	0.03037263	0.005443766
Livability L8	Level of resources	-0.03248118	0.0016157313	-0.029414598	0.006233191	-0.02085991	0.05330322
Livability L8	Public space score	-0.02248680	0.02499505	-0.02339894	0.02671059	-0.02992670	0.004890215
Livability L8	Social cohesion score	0.01418068	0.1501388	0.01377640	0.1759644	0.012519297	0.2179239
Primary Education L6	Schools primary education	-0.01955528	0.079420781	-0.016277661	0.1801639	-0.01714680	0.1596099
Primary Education L6	Pupils primary education	-0.01346825	0.224870322	-0.01125450	0.3453172	-0.01620949	0.1787372
Primary Education L8	Schools primary education	-0.00779482	0.4711482	0.0002788336	0.97994	0.002035043	0.8539853
Primary Education L8	Pupils primary education	0.00139760	0.8946744	0.007962977	0.458209	0.0003326458	0.9754558
Retail outlets	Total N of retail outlets	0.006353932	0.566146815	-0.014948250	0.2347271	-0.00974382	0.4391084
Retail outlets	Total N of empty retail outlets	0.002404827	0.832818860	-0.01867014	0.1467982	-0.01216070	0.3456052
Secondary Education	Students from VO to VAVO	0.01950999	0.03994555	0.01787972	0.06418188	0.018827879	0.05075264
Secondary Education	Students basisvorming	0.01557364	0.1201474	0.01702408	0.1038852	0.023143602	0.02711788
Secondary Education	Students VWO	0.01460186	0.1395549	0.01214566	0.2300992	0.011755073	0.2419511
Secondary Education	Students secondary education	0.01223458	0.2143532	0.01261993	0.2216732	0.017508147	0.0897315
Secondary Education	Students HAVO	0.01090726	0.2634763	0.009599196	0.3463872	0.012623728	0.2164578
Secondary Education	Total schools with secondary education	0.009785475	0.3265328	0.01176061	0.262534	0.020571025	0.04965998
Secondary Education	Students praktijkonderwijs	-0.00533324	0.5659855	-0.003734864	0.6974202	0.004305442	0.6554804
Secondary Education	Students VMBO	0.0007853208	0.9368631	0.004208868	0.690184	0.011578659	0.2787599
SES scores L6	Status score neighbourhoods	0.0569151981	0.0000007006779	0.05733618	0.000002795527	X	X
SES scores L6	Rank order neighbourhoods	-0.0519758651	0.000004298554	-0.05478860	0.00000868635	X	X
SES scores L6	Population total	-0.01715777	0.122828631	-0.03161989	0.009337587	X	X
SES scores L6	Number of households	-0.01359851	0.219055966	-0.03865764	0.001424566	X	X
SES scores L8	Status score neighbourhoods	0.06668440	0.0000000001682271	0.062637749	0.00000001314067	X	X
SES scores L8	Rank order neighbourhoods	-0.05695656	0.00000001899220	-0.052287647	0.0000007396600	X	X
SES scores L8	Number of households	-0.01752200	0.07563721	-0.011511753	0.2562953	X	X
SES scores L8	Population total	-0.008716813	0.367798	-0.002149463	0.8302239	X	X
Special Education	Schools special education	-0.01959451	0.0918747	-0.02002516	0.08838159	-0.01151364	0.3341245
Special Education	Students special education	-0.01321932	0.2647982	-0.01196614	0.3018908	-0.003219996	0.7842156
Sport	All sports facilities	-0.006877531	0.550113520	0.001421894	0.9096581	-0.0005445328	0.9654453
Sport associations	All combined	0.01224008	0.2521999	0.01390919	0.1963753	0.01487158	0.1678088
Transactions L6	Total mean house transactions	0.02572151	0.03433978	0.023262821	0.07702818	-0.002503272	0.862299
Transactions L8	Total mean house transactions	0.05129508	0.00000251889	0.04771113	0.00002256063	0.02944579	0.01999049

## Sheet: Supplementary Table S9
Table S9. Well-being polygenic score septiles for the significant environmental predictors
	Septile 1	Septile 2	Septile 3	Septile 4	Septile 5	Septile 6	Septile 7
SWB M(SD)	27.04 (5.51)	27.14 (5.47)	27 (5.47)	27.33 (5.29)	27.95 (4.73)	27.48 (5.04)	28.50 (4.49)
Housing benefits M(SD)	505.062 (478.02)	494.45 (456.02)	492.41 (465.72)	526.44 (497.62)	521.21 (498.15)	455.59 (426.87)	481.07 (456.17)
Social rental sector M(SD)	32.11 (18.15)	31.66 (17.40)	31.90 (16.94)	32.64 (17.15)	31.94 (18.00)	30.67 (17.49)	31.40 (17.18)
Rental sector M(SD)	43.99 (19.63)	42.84 (18.90)	43.48 (18.08)	44.71 (19.65)	43.61(19.55)	42.11 (18.59)	43.85 (19.16)
Owner occupied sector M(SD)	56.01 (19.63)	57.16 (18.90)	56.52 (18.08)	55.29 (19.65)	56.39 (19.55)	57.89 (18.59)	56.15 (19.16)
LBM L6 M(SD)	5.38 (0.82)	5.42 (0.81)	5.41 (0.82)	5.38 (0.87)	5.43 (0.84)	5.49 (0.82)	5.46 (0.84)
Population composition L6 M(SD)	10.16 (18.20)	10.39(17.99)	9.91 (18.44)	10.11 (18.75)	10.58 (18.40)	11.50 (17.40)	11.51 (17.61)
Housing L6 M(SD)	-0.36 (27.06)	0.77 (27.43)	.01 (26.60)	-0.94 (27.15)	-0.09 (26.94)	2.77 (27.17)	0.67 (26.58)
Safety L6 M(SD)	4.34 (28.09)	5.25 (28.33)	6.52 (27.93)	3.56 (28.93)	4.75 (28.01)	6.90 (27.76)	5.91 (27.80)
LBM L8 M(SD)	5.60 (0.67)	5.62 (0.68)	5.61 (0.70)	5.60 (0.70)	5.64 (0.67)	5.67 (0.68)	5.63 (0.66)
Population composition L8 M(SD)	13.53 (15.98)	13.54 (16.03)	13.70 (15.97)	13.63 (16.40)	14.17 (15.82)	14.91 (15.53)	13.74 (15.83)
Housing L8 M(SD)	6.09 (23.72)	7.29 (24.09)	6.37 (23.25)	7.53 (24.06)	8.14 (23.33)	9.49 (24.16)	7.11 (23.73)
Safety L8 M(SD)	11.61 (24.44)	11.68 (25.64)	11.99 (24.30)	12.00 (25.52)	12.42 (24.38)	13.38 (24.48)	11.93 (24.95)
Statusscore L6 M(SD)	-0.20 (0.80)	-0.23 (0.80)	- 0.25 (0.78)	-0.24 (0.85)	-0.21 (0.83)	-0.18 (0.87)	-0.18 (0.78)
Rank order L6 M(SD)	1704.74 (1021.79)	1747.49 (980.28)	1760.32 (998.84)	1736.80 (1010.83)	1684.15 (1013.05)	1672.79 (1011.96)	1694.11 (1004.22)
Statusscore L8 M(SD)	0.30 (0.95)	0.27 (0.92)	0.21 (0.95)	0.23 (0.98)	0.29 (0.95)	0.28 (1.02)	0.20 (0.94)
Rank order L8 M(SD)	1597.69 (972.65)	1638.03 (955.37)	1684.01 (982.57)	1650.48 (970.87)	1617.01 (974.00)	1592.28 (980.94)	1697.61 (965.25)
Income 20-40 % M(SD)	0.13 (0.05)	0.13 (0.05)	0.13 (0.05)	0.13 (0.05)	0.13(0.04)	0.13 (0.05)	0.13 (0.05)
income 40-60 % M(SD)	0.19 (0.04)	0.19 (0.04)	0.20 (0.04)	0.19 (0.04)	0.19 (0.04)	0.19 (0.04)	0.19 (0.04)
Income 80-100 % M(SD)	0.32 (0.10)	0.32 (0.10)	0.32 (0.10)	0.32 (0.10)	0.32 (0.11)	0.33 (0.11)	0.32 (0.10)
Mean house value M(SD)	242.50 (64.55)	246.99 (66.02)	240.78 (64.87)	242.80 (60.55)	243.94 (64.97)	249.79 (72.91)	241.68 (61.29)
Mean house transactions M(SD)	262713.1 (95587.50)	264700.5 (102186.83)	254551.0 (90609.14)	262536.7 (92098.64)	268055.7 (124408.96)	269999.8 (132655.50)	260300.4 (96410.06)

## Sheet: Supplementary Table S10
Table S10. Importance of the principal components
	2002/2003			2009/2010
	Standard Deviation	Proportion of Variance	Cumulative Proportion	Standard Deviation	Proportion of Variance	Cumulative Proportion
PC1	4.488	0.212	0.212	2.9763	0.2231	0.2231
PC2	2.59453	0.07086	0.28287	2.4536	0.1584	0.3916
PC3	2.33437	0.05736	0.34023	2.1564	0.1224	0.5139
PC4	2.10677	0.04672	0.38695	1.77085	0.08252	0.59645
PC5	1.99217	0.04178	0.42873	1.35287	0.04816	0.64462
PC6	1.71026	0.03079	0.45952	1.23913	0.04041	0.68502
PC7	1.63622	0.02818	0.48770	1.20779	0.03839	0.72341
PC8	1.49841	0.02363	0.51133	1.07979	0.03068	0.75409
PC9	1.46891	0.02271	0.53405	1.02847	0.02784	0.78193
PC10	1.43819	0.02177	0.55582	0.96425	0.02447	0.80640
PC11	1.3783	0.0200	0.5758	0.87693	0.02024	0.82663
PC12	1.31455	0.01819	0.59401	0.86931	0.01989	0.84652
PC13	1.27270	0.01705	0.61106	0.81462	0.01746	0.86398
PC14	1.25475	0.01657	0.62763	0.77423	0.01577	0.87976
PC15	1.19909	0.01513	0.64276	0.74765	0.01471	0.89447
PC16	1.17519	0.01454	0.65730	0.67831	0.01211	0.90658
PC17	1.14746	0.01386	0.67116	0.65360	0.01124	0.91782
PC18	1.13917	0.01366	0.68482	0.59294	0.00925	0.92707
PC19	1.11357	0.01305	0.69787	0.54469	0.00781	0.93488
PC20	1.06407	0.01192	0.70979	0.53695	0.00759	0.94246
PC21	1.03178	0.01121	0.72100	0.51596	0.00701	0.94947
PC22	1.022	0.011	0.732	0.49881	0.00655	0.95602
PC23	1.00605	0.01065	0.74265	0.44079	0.00511	0.96113
PC24	0.99480	0.01042	0.75307	0.43194	0.00491	0.96604
PC25	0.99129	0.01034	0.76342	0.42814	0.00482	0.97087
PC26	0.97604	0.01003	0.77344	0.40034	0.00422	0.97508
PC27	0.96646	0.00983	0.78328	0.38871	0.00398	0.97906
PC28	0.94639	0.00943	0.79270	0.37548	0.00371	0.98277
PC29	0.9450	0.0094	0.8021	0.36403	0.00349	0.98626
PC30	0.91590	0.00883	0.81093	0.3377	0.0030	0.9893
PC31	0.90606	0.00864	0.81958	0.32224	0.00273	0.99199
PC32	0.8824	0.0082	0.8278	0.31337	0.00258	0.99457
PC33	0.87284	0.00802	0.83579	0.30695	0.00248	0.99705
PC34	0.86794	0.00793	0.84372	0.25003	0.00165	0.99870
PC35	0.8607	0.0078	0.8515	0.18946	0.00094	0.99964
PC36	0.84543	0.00752	0.85904	0.11624	0.00036	1
PC37	0.83962	0.00742	0.86646	0.007929	0	1
PC38	0.82789	0.00721	0.87368	<.00001	0	1
PC39	0.80888	0.00689	0.88057
PC40	0.79458	0.00665	0.88721
PC41	0.77569	0.00633	0.89354
PC42	0.7485	0.0059	0.8994
PC43	0.73870	0.00574	0.90519
PC44	0.73276	0.00565	0.91084
PC45	0.71833	0.00543	0.91627
PC46	0.71548	0.00539	0.92166
PC47	0.70045	0.00516	0.92682
PC48	0.68703	0.00497	0.93179
PC49	0.6680	0.0047	0.9365
PC50	0.66444	0.00465	0.94113
PC51	0.64524	0.00438	0.94552
PC52	0.63330	0.00422	0.94974
PC53	0.61880	0.00403	0.95377
PC54	0.60189	0.00381	0.95758
PC55	0.59119	0.00368	0.96126
PC56	0.57341	0.00346	0.96472
PC57	0.5595	0.0033	0.9680
PC58	0.54131	0.00308	0.97110
PC59	0.51754	0.00282	0.97392
PC60	0.5069	0.0027	0.9766
PC61	0.49280	0.00256	0.97918
PC62	0.47285	0.00235	0.98154
PC63	0.46176	0.00224	0.98378
PC64	0.45206	0.00215	0.98593
PC65	0.38720	0.00158	0.98751
PC66	0.36103	0.00137	0.98888
PC67	0.3375	0.0012	0.9901
PC68	0.33035	0.00115	0.99123
PC69	0.31969	0.00108	0.99231
PC70	0.30023	0.00095	0.99325
PC71	0.2927	0.0009	0.9942
PC72	0.28603	0.00086	0.99502
PC73	0.28003	0.00083	0.99584
PC74	0.26561	0.00074	0.99659
PC75	0.25464	0.00068	0.99727
PC76	0.22174	0.00052	0.99779
PC77	0.20911	0.00046	0.99825
PC78	0.1956	0.0004	0.9987
PC79	0.17816	0.00033	0.99898
PC80	0.1682	0.0003	0.9993
PC81	0.14775	0.00023	0.99951
PC82	0.12612	0.00017	0.99968
PC83	0.12339	0.00016	0.99984
PC84	0.07759	0.00006	0.99990
PC85	0.07347	0.00006	0.99996
PC86	0.04146	0.00002	0.99998
PC87	0.04097	0.00002	0.99999
PC88	0.02149	0	1
PC89	0.008559	0	1
PC90	0.005007	0	1
PC91	0.002374	0	1
PC92	0.001989	0	1
PC93	0.001946	0	1
PC94	0.0001532	0	1
PC95	0.0001137	0	1

[truncated: 2 more sheets: Supplementary Table S11, Supplementary Table S12]
